# Supplementary material for: (1RS,6SR)-Ethyl 4-(2,4-dichloro­phen­yl)-6-(4-fluoro­phen­yl)-2-oxocyclo­hex-3-ene-1-carboxyl­ate
Source: Acta Crystallogr Sect E Struct Rep Online. 2011 Jan 22;67(Pt 2):o445–6. doi: 10.1107/S160053681100184X (PMC3051448; doi:10.1107/S160053681100184X)
Supplement: Supplementary file 1 [file e-67-0o445-sup1.cif]

##############################################################################
###                                                                        ###
###        Electronic paper (Acta Crystallographica Section E)             ###
###                                                                        ###
##############################################################################
#                                                                            #
# This CIF contains the data in a paper accepted for publication in Acta     #
# Crystallographica Section E. It conforms to the requirements of Notes      #
# for Authors for Section E, and has been peer reviewed under the auspices   #
# of the IUCr Commission on Journals.                                        #
#                                                                            #
# Full details of the Crystallographic Information File format               #
# are given in the paper "The Crystallographic Information File (CIF):       #
# a New Standard Archive File for Crystallography" by S. R. Hall, F. H.      #
# Allen and I. D. Brown [Acta Cryst. (1991), A47, 655-685].                  #
#                                                                            #
# The current version of the core CIF dictionary is obtainable from          #
# ftp://ftp.iucr.org/pub/cif_core.dic. The current version number is 2.4.    #
#                                                                            #
# Software is freely available for graphical display of the structure(s) in  #
# this CIF.  For information consult the CIF home page http://www.iucr.org/  #
# cif/home.html                                                              #
#                                                                            #
# This file may be used for bona fide research purposes within the           #
# scientific community so long as proper attribution is given to the journal # 
# article from which it was obtained.                                        #
#                                                                            #
##############################################################################
                                             
data_I
_audit_creation_method     SHELXL-97
_chemical_name_systematic
;
(1<i>RS</i>,6<i>SR</i>)-Ethyl
4-(2,4-dichlorophenyl)-6-(4-fluorophenyl)-2-oxocyclohex-3-ene-1-carboxylate
;
_chemical_name_common     ?
_chemical_formula_moiety     'C21 H17 Cl2 F O3'
_chemical_formula_sum     'C21 H17 Cl2 F O3'
_chemical_formula_iupac     'C21 H17 Cl2 F O3'
_chemical_formula_weight     407.25
_chemical_melting_point     ?
_symmetry_cell_setting     orthorhombic
_symmetry_space_group_name_H-M     'P c a 21'
_symmetry_space_group_name_Hall     'P 2c -2ac'
loop_
    _symmetry_equiv_pos_as_xyz
    'x, y, z'
    '-x, -y, z+1/2'
    '-x+1/2, y, z+1/2'
    'x+1/2, -y, z'
_cell_length_a     32.321(5)
_cell_length_b     5.437(2)
_cell_length_c     22.309(3)
_cell_angle_alpha     90.00
_cell_angle_beta     90.00
_cell_angle_gamma     90.00
_cell_volume     3920.3(17)
_cell_formula_units_Z     8
_cell_measurement_reflns_used     3531
_cell_measurement_theta_min     2.8079
_cell_measurement_theta_max     26.9036
_cell_measurement_temperature     295(2)
_exptl_crystal_description     prism
_exptl_crystal_colour     colourless
_exptl_crystal_size_max     0.35
_exptl_crystal_size_mid     0.3
_exptl_crystal_size_min     0.2
_exptl_crystal_density_diffrn     1.380
_exptl_crystal_density_meas     ?
_exptl_crystal_density_method     'not measured'
_exptl_crystal_F_000     1680
_exptl_absorpt_coefficient_mu     0.359
_exptl_absorpt_correction_type     multi-scan
_exptl_absorpt_process_details
;
(CrysAlis PRO; Oxford Diffraction, 2009)
;
_exptl_absorpt_correction_T_min     0.81877
_exptl_absorpt_correction_T_max     1.00000
_exptl_special_details
;
;
_diffrn_ambient_temperature     295(2)
_diffrn_radiation_type     MoK\a
_diffrn_radiation_wavelength     0.71073
_diffrn_radiation_source     'Enhance (Mo) X-ray Source'
_diffrn_radiation_monochromator     'graphite'
_diffrn_measurement_device_type     'Oxford Diffraction Xcalibur Eos'
_diffrn_measurement_method     \w
_diffrn_detector_area_resol_mean     16.1544
_diffrn_reflns_number     7901
_diffrn_reflns_av_R_equivalents     0.0223
_diffrn_reflns_av_sigmaI/netI     0.0267
_diffrn_reflns_theta_min     3.11
_diffrn_reflns_theta_max     26.91
_diffrn_reflns_theta_full     25.00
_diffrn_measured_fraction_theta_max     0.909
_diffrn_measured_fraction_theta_full     0.998
_diffrn_reflns_limit_h_min     -40
_diffrn_reflns_limit_h_max     26
_diffrn_reflns_limit_k_min     -6
_diffrn_reflns_limit_k_max     5
_diffrn_reflns_limit_l_min     -10
_diffrn_reflns_limit_l_max     28
_refine_special_details
;
Refinement of <i>F</i>^2^ against ALL reflections. The weighted <i>R</i>-factor
<i>wR</i> and goodness of fit <i>S</i> are based on <i>F</i>^2^, conventional
<i>R</i>-factors <i>R</i> are based on <i>F</i>, with <i>F</i> set to zero for
negative <i>F</i>^2^. The threshold expression of <i>F</i>^2^ >
\s(<i>F</i>^2^) is used only for calculating <i>R</i>-factors(gt) <i>etc</i>.
and is not relevant to the choice of reflections for refinement.
<i>R</i>-factors based on <i>F</i>^2^ are statistically about twice as large
as those based on <i>F</i>, and <i>R</i>- factors based on ALL data will be
even larger.
;
_reflns_number_total     4968
_reflns_number_gt     3654
_reflns_threshold_expression     I>2\s(I)
_refine_ls_structure_factor_coef     Fsqd
_refine_ls_matrix_type     full
_refine_ls_R_factor_all     0.0593
_refine_ls_R_factor_gt     0.0392
_refine_ls_wR_factor_gt     0.0970
_refine_ls_wR_factor_ref     0.1044
_refine_ls_goodness_of_fit_ref     1.008
_refine_ls_restrained_S_all     1.008
_refine_ls_number_reflns     4968
_refine_ls_number_parameters     487
_refine_ls_number_restraints     1
_refine_ls_hydrogen_treatment     constr
_refine_ls_weighting_scheme     calc
_refine_ls_weighting_details
         'calc w=1/[\s^2^(Fo^2^)+(0.0609P)^2^+0.1808P] where P=(Fo^2^+2Fc^2^)/3'
_atom_sites_solution_hydrogens     geom
_atom_sites_solution_primary     direct
_atom_sites_solution_secondary     difmap
_refine_ls_shift/su_max     0.000
_refine_ls_shift/su_mean     0.000
_refine_diff_density_max     0.168
_refine_diff_density_min     -0.215
_refine_ls_extinction_method     none
_refine_ls_extinction_coef     ?
_refine_ls_abs_structure_details     'Flack (1983), 623 Friedel pairs'
_refine_ls_abs_structure_Flack     0.03(6)
loop_
    _atom_type_symbol
    _atom_type_description
    _atom_type_scat_dispersion_real
    _atom_type_scat_dispersion_imag
    _atom_type_scat_source
    'C' 'C' 0.0033 0.0016
                         'International Tables Vol C Tables 4.2.6.8 and 6.1.1.4'
    'H' 'H' 0.0000 0.0000
                         'International Tables Vol C Tables 4.2.6.8 and 6.1.1.4'
    'O' 'O' 0.0106 0.0060
                         'International Tables Vol C Tables 4.2.6.8 and 6.1.1.4'
    'F' 'F' 0.0171 0.0103
                         'International Tables Vol C Tables 4.2.6.8 and 6.1.1.4'
    'Cl' 'Cl' 0.1484 0.1585
                         'International Tables Vol C Tables 4.2.6.8 and 6.1.1.4'
_computing_data_collection     'CrysAlis PRO (Oxford Diffraction, 2009)'
_computing_cell_refinement     'CrysAlis PRO (Oxford Diffraction, 2009)'
_computing_data_reduction     'CrysAlis PRO (Oxford Diffraction, 2009)'
_computing_structure_solution     'SIR92 (Altomare <i>et al.</i>, 1993)'
_computing_structure_refinement     'SHELXL97 (Sheldrick, 2008)'
_computing_molecular_graphics
     'SHELXTL (Sheldrick, 2008) and <i>Mercury</i> (Macrae <i>et al.</i>, 2008)'
_computing_publication_material     'SHELXL97 (Sheldrick, 2008)'
loop_
    _atom_site_type_symbol
    _atom_site_label
    _atom_site_fract_x
    _atom_site_fract_y
    _atom_site_fract_z
    _atom_site_U_iso_or_equiv
    _atom_site_adp_type
    _atom_site_calc_flag
    _atom_site_refinement_flags
    _atom_site_occupancy
    _atom_site_disorder_assembly
    _atom_site_disorder_group
    C C1A 0.22407(10) 0.3769(5) 0.53563(17) 0.0409(9) Uani d . 1 . .
    H H1A 0.2266 0.5312 0.5580 0.049 Uiso calc R 1 . .
    C C11A 0.22528(11) 0.1675(6) 0.5794(2) 0.0463(9) Uani d . 1 . .
    O O12A 0.23719(10) -0.0345(5) 0.56771(18) 0.0785(11) Uani d . 1 . .
    O O13A 0.21037(9) 0.2333(5) 0.63242(13) 0.0648(8) Uani d . 1 . .
    C C14A 0.20292(17) 0.0368(10) 0.6764(3) 0.0859(17) Uani d . 1 . .
    H H14B 0.2234 -0.0916 0.6711 0.103 Uiso calc R 1 . .
    H H14A 0.2060 0.1029 0.7165 0.103 Uiso calc R 1 . .
    C C15A 0.1625(2) -0.0664(13) 0.6699(4) 0.136(3) Uani d . 1 . .
    H H15C 0.1587 -0.1952 0.6988 0.203 Uiso calc R 1 . .
    H H15B 0.1594 -0.1324 0.6302 0.203 Uiso calc R 1 . .
    H H15A 0.1421 0.0593 0.6763 0.203 Uiso calc R 1 . .
    C C2A 0.18159(11) 0.3711(7) 0.5059(2) 0.0497(10) Uani d . 1 . .
    O O2A 0.15239(8) 0.2667(7) 0.52946(16) 0.0846(10) Uani d . 1 . .
    C C3A 0.17750(12) 0.4878(7) 0.4485(2) 0.0516(11) Uani d . 1 . .
    H H3A 0.1513 0.4964 0.4313 0.062 Uiso calc R 1 . .
    C C4A 0.20962(11) 0.5856(6) 0.41828(19) 0.0447(9) Uani d . 1 . .
    C C41A 0.20272(11) 0.7015(7) 0.35944(19) 0.0477(9) Uani d . 1 . .
    C C42A 0.22106(12) 0.6212(7) 0.3069(2) 0.0540(10) Uani d . 1 . .
    Cl Cl1 0.25473(4) 0.3717(2) 0.30848(6) 0.0799(4) Uani d . 1 . .
    C C43A 0.21185(15) 0.7226(9) 0.2522(2) 0.0673(12) Uani d . 1 . .
    H H43A 0.2239 0.6621 0.2173 0.081 Uiso calc R 1 . .
    C C44A 0.18395(15) 0.9189(10) 0.2500(2) 0.0700(13) Uani d . 1 . .
    Cl Cl2 0.17416(5) 1.0573(3) 0.18186(7) 0.1044(5) Uani d . 1 . .
    C C45A 0.16521(15) 1.0065(8) 0.3010(3) 0.0633(13) Uani d . 1 . .
    H H45A 0.1469 1.1383 0.2991 0.076 Uiso calc R 1 . .
    C C46A 0.17414(13) 0.8947(7) 0.3547(2) 0.0566(11) Uani d . 1 . .
    H H46A 0.1607 0.9491 0.3891 0.068 Uiso calc R 1 . .
    C C5A 0.25213(12) 0.5828(7) 0.44552(19) 0.0474(10) Uani d . 1 . .
    H H5A2 0.2567 0.7363 0.4667 0.057 Uiso calc R 1 . .
    H H5A1 0.2725 0.5716 0.4138 0.057 Uiso calc R 1 . .
    C C6A 0.25821(10) 0.3685(6) 0.48896(18) 0.0418(9) Uani d . 1 . .
    H H6A 0.2546 0.2163 0.4660 0.050 Uiso calc R 1 . .
    C C61A 0.30183(10) 0.3660(6) 0.51423(19) 0.0425(9) Uani d . 1 . .
    C C62A 0.31576(12) 0.5423(7) 0.5529(2) 0.0570(12) Uani d . 1 . .
    H H62A 0.2978 0.6665 0.5651 0.068 Uiso calc R 1 . .
    C C63A 0.35596(13) 0.5401(8) 0.5743(2) 0.0620(13) Uani d . 1 . .
    H H63A 0.3649 0.6597 0.6012 0.074 Uiso calc R 1 . .
    C C64A 0.38220(12) 0.3607(8) 0.5556(2) 0.0627(12) Uani d . 1 . .
    F F64A 0.42207(8) 0.3609(5) 0.57554(17) 0.0988(10) Uani d . 1 . .
    C C65A 0.37003(12) 0.1817(7) 0.5177(3) 0.0659(13) Uani d . 1 . .
    H H65A 0.3883 0.0587 0.5058 0.079 Uiso calc R 1 . .
    C C66A 0.32956(12) 0.1856(6) 0.4969(2) 0.0564(12) Uani d . 1 . .
    H H66A 0.3209 0.0637 0.4705 0.068 Uiso calc R 1 . .
    C C1B 0.02150(9) 0.1586(5) 0.37208(15) 0.0346(8) Uani d . 1 . .
    H H1B 0.0196 0.0045 0.3495 0.042 Uiso calc R 1 . .
    C C11B 0.01996(11) 0.3699(6) 0.32869(18) 0.0408(9) Uani d . 1 . .
    O O12B 0.00830(9) 0.5711(4) 0.34190(15) 0.0625(8) Uani d . 1 . .
    O O13B 0.03490(8) 0.3092(4) 0.27537(12) 0.0524(7) Uani d . 1 . .
    C C14B 0.04194(15) 0.5093(9) 0.2334(2) 0.0734(15) Uani d . 1 . .
    H H14D 0.0204 0.6317 0.2383 0.088 Uiso calc R 1 . .
    H H14C 0.0402 0.4463 0.1928 0.088 Uiso calc R 1 . .
    C C15B 0.08209(16) 0.6252(11) 0.2421(3) 0.106(2) Uani d . 1 . .
    H H15F 0.0853 0.7570 0.2139 0.159 Uiso calc R 1 . .
    H H15E 0.1036 0.5058 0.2360 0.159 Uiso calc R 1 . .
    H H15D 0.0838 0.6891 0.2821 0.159 Uiso calc R 1 . .
    C C2B 0.06349(11) 0.1693(7) 0.40262(19) 0.0467(9) Uani d . 1 . .
    O O2B 0.09266(8) 0.2748(7) 0.37863(15) 0.0812(10) Uani d . 1 . .
    C C3B 0.06712(12) 0.0550(7) 0.4612(2) 0.0485(10) Uani d . 1 . .
    H H3B 0.0930 0.0522 0.4795 0.058 Uiso calc R 1 . .
    C C4B 0.03570(11) -0.0449(6) 0.48991(17) 0.0397(9) Uani d . 1 . .
    C C41B 0.04318(11) -0.1577(6) 0.54973(17) 0.0433(9) Uani d . 1 . .
    C C42B 0.02475(12) -0.0741(7) 0.60187(19) 0.0480(9) Uani d . 1 . .
    Cl Cl3 -0.01039(4) 0.1688(2) 0.59999(5) 0.0698(3) Uani d . 1 . .
    C C43B 0.03397(13) -0.1748(8) 0.65697(19) 0.0594(11) Uani d . 1 . .
    H H43B 0.0214 -0.1154 0.6916 0.071 Uiso calc R 1 . .
    C C44B 0.06171(13) -0.3624(8) 0.65981(19) 0.0614(12) Uani d . 1 . .
    Cl Cl4 0.07341(5) -0.4881(4) 0.72951(7) 0.1039(6) Uani d . 1 . .
    C C45B 0.08083(14) -0.4530(8) 0.6099(3) 0.0662(14) Uani d . 1 . .
    H H45B 0.0996 -0.5819 0.6128 0.079 Uiso calc R 1 . .
    C C46B 0.07155(13) -0.3481(7) 0.55472(19) 0.0529(10) Uani d . 1 . .
    H H46B 0.0846 -0.4067 0.5204 0.063 Uiso calc R 1 . .
    C C5B -0.00690(11) -0.0492(6) 0.46257(18) 0.0399(9) Uani d . 1 . .
    H H5B2 -0.0274 -0.0407 0.4942 0.048 Uiso calc R 1 . .
    H H5B1 -0.0108 -0.2034 0.4414 0.048 Uiso calc R 1 . .
    C C6B -0.01359(10) 0.1638(6) 0.41921(17) 0.0362(8) Uani d . 1 . .
    H H6B -0.0108 0.3168 0.4421 0.043 Uiso calc R 1 . .
    C C61B -0.05667(10) 0.1587(5) 0.39310(17) 0.0358(8) Uani d . 1 . .
    C C62B -0.06974(12) -0.0247(7) 0.3548(2) 0.0532(12) Uani d . 1 . .
    H H62B -0.0509 -0.1425 0.3419 0.064 Uiso calc R 1 . .
    C C63B -0.11069(13) -0.0373(8) 0.3350(3) 0.0627(14) Uani d . 1 . .
    H H63B -0.1193 -0.1647 0.3102 0.075 Uiso calc R 1 . .
    C C64B -0.13764(11) 0.1402(7) 0.3528(2) 0.0561(11) Uani d . 1 . .
    F F64B -0.17754(7) 0.1264(5) 0.33395(15) 0.0911(10) Uani d . 1 . .
    C C65B -0.12601(12) 0.3256(7) 0.3897(2) 0.0640(12) Uani d . 1 . .
    H H65B -0.1449 0.4450 0.4015 0.077 Uiso calc R 1 . .
    C C66B -0.08547(11) 0.3338(7) 0.4094(2) 0.0525(10) Uani d . 1 . .
    H H66B -0.0774 0.4616 0.4345 0.063 Uiso calc R 1 . .
loop_
    _atom_site_aniso_label
    _atom_site_aniso_U_11
    _atom_site_aniso_U_22
    _atom_site_aniso_U_33
    _atom_site_aniso_U_12
    _atom_site_aniso_U_13
    _atom_site_aniso_U_23
    C1A 0.0400(19) 0.0308(16) 0.052(2) -0.0004(15) 0.0038(19) -0.0023(16)
    C11A 0.038(2) 0.0391(19) 0.062(3) -0.0008(16) 0.000(2) -0.0020(19)
    O12A 0.089(2) 0.0401(14) 0.107(3) 0.0084(15) 0.029(2) 0.0090(17)
    O13A 0.082(2) 0.0605(17) 0.0519(19) -0.0128(16) 0.0012(16) 0.0016(15)
    C14A 0.095(4) 0.103(4) 0.060(4) -0.021(3) -0.013(3) 0.031(3)
    C15A 0.103(5) 0.167(6) 0.137(7) -0.047(5) 0.005(5) 0.077(6)
    C2A 0.0354(19) 0.058(2) 0.056(3) -0.0026(18) 0.008(2) 0.004(2)
    O2A 0.0455(16) 0.135(3) 0.074(2) -0.0228(18) 0.0031(17) 0.035(2)
    C3A 0.0313(19) 0.066(2) 0.057(3) -0.0032(18) 0.005(2) 0.002(2)
    C4A 0.040(2) 0.0462(19) 0.047(3) -0.0027(17) 0.0054(19) -0.0025(18)
    C41A 0.042(2) 0.055(2) 0.047(2) -0.0127(19) 0.0044(19) -0.0013(19)
    C42A 0.052(2) 0.057(2) 0.053(3) -0.017(2) 0.003(2) -0.007(2)
    Cl1 0.0790(8) 0.0732(7) 0.0875(9) 0.0024(6) 0.0178(8) -0.0225(7)
    C43A 0.070(3) 0.076(3) 0.056(3) -0.029(3) 0.012(2) -0.011(3)
    C44A 0.068(3) 0.089(3) 0.054(3) -0.032(3) -0.011(3) 0.018(3)
    Cl2 0.1222(13) 0.1320(11) 0.0591(10) -0.0232(10) -0.0130(10) 0.0306(9)
    C45A 0.056(3) 0.077(3) 0.057(3) -0.003(2) -0.001(3) 0.014(2)
    C46A 0.053(2) 0.064(2) 0.053(3) -0.003(2) 0.006(2) 0.004(2)
    C5A 0.0400(19) 0.0478(19) 0.054(3) -0.0066(18) 0.002(2) 0.0022(19)
    C6A 0.040(2) 0.0335(17) 0.051(2) -0.0023(15) 0.0024(18) -0.0063(17)
    C61A 0.0406(19) 0.0340(17) 0.053(2) 0.0003(15) 0.0065(19) 0.0057(17)
    C62A 0.048(2) 0.0451(19) 0.078(4) 0.0075(18) -0.004(3) -0.006(2)
    C63A 0.056(3) 0.061(2) 0.069(4) 0.004(2) -0.013(3) -0.005(2)
    C64A 0.035(2) 0.066(3) 0.087(4) 0.005(2) -0.007(2) 0.019(3)
    F64A 0.0455(14) 0.114(2) 0.137(3) 0.0075(15) -0.0203(17) 0.003(2)
    C65A 0.039(2) 0.055(2) 0.103(4) 0.0128(19) 0.012(3) 0.005(3)
    C66A 0.049(2) 0.0389(19) 0.081(3) -0.0014(18) 0.011(2) -0.009(2)
    C1B 0.0366(18) 0.0299(15) 0.037(2) 0.0013(14) 0.0045(16) -0.0012(15)
    C11B 0.042(2) 0.0353(18) 0.045(2) -0.0052(16) 0.0034(18) 0.0031(16)
    O12B 0.0744(19) 0.0343(14) 0.079(2) 0.0055(13) 0.0166(18) 0.0016(14)
    O13B 0.0641(17) 0.0537(15) 0.0394(15) -0.0038(14) 0.0094(14) 0.0091(13)
    C14B 0.081(3) 0.087(3) 0.051(3) -0.009(3) 0.011(3) 0.031(2)
    C15B 0.080(4) 0.129(5) 0.109(5) -0.039(4) -0.002(4) 0.047(4)
    C2B 0.036(2) 0.055(2) 0.049(2) -0.0001(18) 0.0026(19) 0.0060(19)
    O2B 0.0388(15) 0.134(3) 0.070(2) -0.0208(18) -0.0048(15) 0.040(2)
    C3B 0.038(2) 0.067(2) 0.041(3) -0.0034(19) -0.0054(19) 0.006(2)
    C4B 0.044(2) 0.0414(18) 0.034(2) -0.0045(17) -0.0003(17) -0.0007(16)
    C41B 0.044(2) 0.0466(18) 0.039(2) -0.0064(17) -0.0003(18) 0.0050(17)
    C42B 0.050(2) 0.0528(19) 0.041(2) -0.0140(19) 0.008(2) -0.003(2)
    Cl3 0.0777(8) 0.0692(6) 0.0624(7) 0.0108(6) 0.0090(6) -0.0134(6)
    C43B 0.059(2) 0.084(3) 0.035(2) -0.014(2) 0.006(2) 0.002(2)
    C44B 0.060(3) 0.086(3) 0.038(3) -0.011(3) -0.004(2) 0.021(2)
    Cl4 0.0914(10) 0.1618(14) 0.0586(10) -0.0019(10) -0.0095(8) 0.0507(9)
    C45B 0.058(3) 0.073(3) 0.068(4) 0.005(2) -0.002(3) 0.021(3)
    C46B 0.051(2) 0.066(2) 0.041(2) 0.000(2) 0.0036(19) 0.009(2)
    C5B 0.0385(19) 0.0465(18) 0.035(2) -0.0061(17) 0.0018(17) -0.0001(17)
    C6B 0.0351(18) 0.0352(16) 0.038(2) -0.0022(15) 0.0057(16) -0.0082(15)
    C61B 0.0369(17) 0.0279(14) 0.042(2) 0.0009(14) 0.0040(17) 0.0009(15)
    C62B 0.047(2) 0.050(2) 0.063(3) 0.0185(18) -0.009(2) -0.019(2)
    C63B 0.049(2) 0.063(3) 0.076(4) 0.000(2) -0.019(3) -0.023(2)
    C64B 0.037(2) 0.063(2) 0.069(3) 0.006(2) -0.004(2) -0.001(2)
    F64B 0.0406(13) 0.107(2) 0.126(3) 0.0133(14) -0.0186(16) -0.0152(19)
    C65B 0.042(2) 0.053(2) 0.097(4) 0.0104(19) 0.012(3) -0.007(2)
    C66B 0.040(2) 0.0432(19) 0.074(3) 0.0001(17) 0.013(2) -0.012(2)
_geom_special_details
;
 All s.u.'s (except the s.u. in the dihedral angle between two l.s. planes)
 are estimated using the full covariance matrix.  The cell s.u.'s are taken
 into account individually in the estimation of s.u.'s in distances, angles
 and torsion angles; correlations between s.u.'s in cell parameters are only
 used when they are defined by crystal symmetry.  An approximate (isotropic)
 treatment of cell s.u.'s is used for estimating s.u.'s involving l.s. planes.
;
loop_
    _geom_bond_atom_site_label_1
    _geom_bond_atom_site_label_2
    _geom_bond_site_symmetry_2
    _geom_bond_distance
    _geom_bond_publ_flag
    C1A C11A . 1.501(5) ?
    C1A C6A . 1.518(5) ?
    C1A C2A . 1.525(5) ?
    C1A H1A . 0.9800 ?
    C11A O12A . 1.193(4) ?
    C11A O13A . 1.326(5) ?
    O13A C14A . 1.470(5) ?
    C14A C15A . 1.431(7) ?
    C14A H14B . 0.9700 ?
    C14A H14A . 0.9700 ?
    C15A H15C . 0.9600 ?
    C15A H15B . 0.9600 ?
    C15A H15A . 0.9600 ?
    C2A O2A . 1.220(4) ?
    C2A C3A . 1.435(6) ?
    C3A C4A . 1.348(5) ?
    C3A H3A . 0.9300 ?
    C4A C41A . 1.473(6) ?
    C4A C5A . 1.503(5) ?
    C41A C42A . 1.384(6) ?
    C41A C46A . 1.403(5) ?
    C42A C43A . 1.373(6) ?
    C42A Cl1 . 1.739(4) ?
    C43A C44A . 1.398(7) ?
    C43A H43A . 0.9300 ?
    C44A C45A . 1.373(7) ?
    C44A Cl2 . 1.726(5) ?
    C45A C46A . 1.374(6) ?
    C45A H45A . 0.9300 ?
    C46A H46A . 0.9300 ?
    C5A C6A . 1.528(5) ?
    C5A H5A2 . 0.9700 ?
    C5A H5A1 . 0.9700 ?
    C6A C61A . 1.518(5) ?
    C6A H6A . 0.9800 ?
    C61A C62A . 1.367(6) ?
    C61A C66A . 1.384(5) ?
    C62A C63A . 1.384(6) ?
    C62A H62A . 0.9300 ?
    C63A C64A . 1.359(6) ?
    C63A H63A . 0.9300 ?
    C64A C65A . 1.347(6) ?
    C64A F64A . 1.363(5) ?
    C65A C66A . 1.388(5) ?
    C65A H65A . 0.9300 ?
    C66A H66A . 0.9300 ?
    C1B C11B . 1.503(4) ?
    C1B C2B . 1.520(5) ?
    C1B C6B . 1.547(5) ?
    C1B H1B . 0.9800 ?
    C11B O12B . 1.194(4) ?
    C11B O13B . 1.326(4) ?
    O13B C14B . 1.453(5) ?
    C14B C15B . 1.456(6) ?
    C14B H14D . 0.9700 ?
    C14B H14C . 0.9700 ?
    C15B H15F . 0.9600 ?
    C15B H15E . 0.9600 ?
    C15B H15D . 0.9600 ?
    C2B O2B . 1.227(4) ?
    C2B C3B . 1.452(6) ?
    C3B C4B . 1.318(5) ?
    C3B H3B . 0.9300 ?
    C4B C41B . 1.488(5) ?
    C4B C5B . 1.506(5) ?
    C41B C42B . 1.384(5) ?
    C41B C46B . 1.387(5) ?
    C42B C43B . 1.378(6) ?
    C42B Cl3 . 1.742(4) ?
    C43B C44B . 1.359(6) ?
    C43B H43B . 0.9300 ?
    C44B C45B . 1.365(6) ?
    C44B Cl4 . 1.740(4) ?
    C45B C46B . 1.390(6) ?
    C45B H45B . 0.9300 ?
    C46B H46B . 0.9300 ?
    C5B C6B . 1.525(5) ?
    C5B H5B2 . 0.9700 ?
    C5B H5B1 . 0.9700 ?
    C6B C61B . 1.510(5) ?
    C6B H6B . 0.9800 ?
    C61B C62B . 1.379(5) ?
    C61B C66B . 1.381(5) ?
    C62B C63B . 1.397(5) ?
    C62B H62B . 0.9300 ?
    C63B C64B . 1.359(5) ?
    C63B H63B . 0.9300 ?
    C64B C65B . 1.354(6) ?
    C64B F64B . 1.359(4) ?
    C65B C66B . 1.383(5) ?
    C65B H65B . 0.9300 ?
    C66B H66B . 0.9300 ?
loop_
    _geom_angle_atom_site_label_1
    _geom_angle_atom_site_label_2
    _geom_angle_atom_site_label_3
    _geom_angle_site_symmetry_1
    _geom_angle_site_symmetry_3
    _geom_angle
    _geom_angle_publ_flag
    C11A C1A C6A . . 113.9(3) ?
    C11A C1A C2A . . 106.9(3) ?
    C6A C1A C2A . . 110.8(3) ?
    C11A C1A H1A . . 108.4 ?
    C6A C1A H1A . . 108.4 ?
    C2A C1A H1A . . 108.4 ?
    O12A C11A O13A . . 124.1(4) ?
    O12A C11A C1A . . 124.4(4) ?
    O13A C11A C1A . . 111.5(3) ?
    C11A O13A C14A . . 117.3(4) ?
    C15A C14A O13A . . 111.6(5) ?
    C15A C14A H14B . . 109.3 ?
    O13A C14A H14B . . 109.3 ?
    C15A C14A H14A . . 109.3 ?
    O13A C14A H14A . . 109.3 ?
    H14B C14A H14A . . 108.0 ?
    C14A C15A H15C . . 109.5 ?
    C14A C15A H15B . . 109.5 ?
    H15C C15A H15B . . 109.5 ?
    C14A C15A H15A . . 109.5 ?
    H15C C15A H15A . . 109.5 ?
    H15B C15A H15A . . 109.5 ?
    O2A C2A C3A . . 121.2(4) ?
    O2A C2A C1A . . 121.3(4) ?
    C3A C2A C1A . . 117.5(3) ?
    C4A C3A C2A . . 123.4(4) ?
    C4A C3A H3A . . 118.3 ?
    C2A C3A H3A . . 118.3 ?
    C3A C4A C41A . . 119.9(4) ?
    C3A C4A C5A . . 119.9(4) ?
    C41A C4A C5A . . 120.2(3) ?
    C42A C41A C46A . . 117.0(4) ?
    C42A C41A C4A . . 123.7(4) ?
    C46A C41A C4A . . 119.2(4) ?
    C43A C42A C41A . . 122.3(4) ?
    C43A C42A Cl1 . . 117.8(4) ?
    C41A C42A Cl1 . . 119.8(3) ?
    C42A C43A C44A . . 118.5(4) ?
    C42A C43A H43A . . 120.8 ?
    C44A C43A H43A . . 120.8 ?
    C45A C44A C43A . . 121.4(4) ?
    C45A C44A Cl2 . . 119.8(4) ?
    C43A C44A Cl2 . . 118.7(4) ?
    C44A C45A C46A . . 118.4(4) ?
    C44A C45A H45A . . 120.8 ?
    C46A C45A H45A . . 120.8 ?
    C45A C46A C41A . . 122.4(4) ?
    C45A C46A H46A . . 118.8 ?
    C41A C46A H46A . . 118.8 ?
    C4A C5A C6A . . 112.4(3) ?
    C4A C5A H5A2 . . 109.1 ?
    C6A C5A H5A2 . . 109.1 ?
    C4A C5A H5A1 . . 109.1 ?
    C6A C5A H5A1 . . 109.1 ?
    H5A2 C5A H5A1 . . 107.8 ?
    C1A C6A C61A . . 114.9(3) ?
    C1A C6A C5A . . 108.6(3) ?
    C61A C6A C5A . . 111.2(3) ?
    C1A C6A H6A . . 107.3 ?
    C61A C6A H6A . . 107.3 ?
    C5A C6A H6A . . 107.3 ?
    C62A C61A C66A . . 117.4(4) ?
    C62A C61A C6A . . 122.3(3) ?
    C66A C61A C6A . . 120.2(3) ?
    C61A C62A C63A . . 121.4(4) ?
    C61A C62A H62A . . 119.3 ?
    C63A C62A H62A . . 119.3 ?
    C64A C63A C62A . . 119.1(4) ?
    C64A C63A H63A . . 120.5 ?
    C62A C63A H63A . . 120.5 ?
    C65A C64A C63A . . 122.0(4) ?
    C65A C64A F64A . . 118.8(4) ?
    C63A C64A F64A . . 119.3(4) ?
    C64A C65A C66A . . 118.3(4) ?
    C64A C65A H65A . . 120.9 ?
    C66A C65A H65A . . 120.9 ?
    C61A C66A C65A . . 121.8(4) ?
    C61A C66A H66A . . 119.1 ?
    C65A C66A H66A . . 119.1 ?
    C11B C1B C2B . . 106.8(3) ?
    C11B C1B C6B . . 113.5(3) ?
    C2B C1B C6B . . 110.4(3) ?
    C11B C1B H1B . . 108.6 ?
    C2B C1B H1B . . 108.6 ?
    C6B C1B H1B . . 108.6 ?
    O12B C11B O13B . . 124.4(3) ?
    O12B C11B C1B . . 123.5(4) ?
    O13B C11B C1B . . 112.1(3) ?
    C11B O13B C14B . . 116.7(3) ?
    O13B C14B C15B . . 112.2(4) ?
    O13B C14B H14D . . 109.2 ?
    C15B C14B H14D . . 109.2 ?
    O13B C14B H14C . . 109.2 ?
    C15B C14B H14C . . 109.2 ?
    H14D C14B H14C . . 107.9 ?
    C14B C15B H15F . . 109.5 ?
    C14B C15B H15E . . 109.5 ?
    H15F C15B H15E . . 109.5 ?
    C14B C15B H15D . . 109.5 ?
    H15F C15B H15D . . 109.5 ?
    H15E C15B H15D . . 109.5 ?
    O2B C2B C3B . . 122.0(4) ?
    O2B C2B C1B . . 120.6(4) ?
    C3B C2B C1B . . 117.4(3) ?
    C4B C3B C2B . . 123.5(4) ?
    C4B C3B H3B . . 118.3 ?
    C2B C3B H3B . . 118.3 ?
    C3B C4B C41B . . 118.7(4) ?
    C3B C4B C5B . . 120.9(4) ?
    C41B C4B C5B . . 120.3(3) ?
    C42B C41B C46B . . 117.5(4) ?
    C42B C41B C4B . . 123.3(3) ?
    C46B C41B C4B . . 119.1(4) ?
    C43B C42B C41B . . 121.8(4) ?
    C43B C42B Cl3 . . 117.6(3) ?
    C41B C42B Cl3 . . 120.6(3) ?
    C44B C43B C42B . . 118.8(4) ?
    C44B C43B H43B . . 120.6 ?
    C42B C43B H43B . . 120.6 ?
    C43B C44B C45B . . 122.1(4) ?
    C43B C44B Cl4 . . 118.7(4) ?
    C45B C44B Cl4 . . 119.2(4) ?
    C44B C45B C46B . . 118.5(4) ?
    C44B C45B H45B . . 120.8 ?
    C46B C45B H45B . . 120.8 ?
    C41B C46B C45B . . 121.3(4) ?
    C41B C46B H46B . . 119.3 ?
    C45B C46B H46B . . 119.3 ?
    C4B C5B C6B . . 112.0(3) ?
    C4B C5B H5B2 . . 109.2 ?
    C6B C5B H5B2 . . 109.2 ?
    C4B C5B H5B1 . . 109.2 ?
    C6B C5B H5B1 . . 109.2 ?
    H5B2 C5B H5B1 . . 107.9 ?
    C61B C6B C5B . . 111.2(3) ?
    C61B C6B C1B . . 114.4(3) ?
    C5B C6B C1B . . 108.3(3) ?
    C61B C6B H6B . . 107.6 ?
    C5B C6B H6B . . 107.6 ?
    C1B C6B H6B . . 107.6 ?
    C62B C61B C66B . . 117.1(3) ?
    C62B C61B C6B . . 122.3(3) ?
    C66B C61B C6B . . 120.5(3) ?
    C61B C62B C63B . . 121.4(3) ?
    C61B C62B H62B . . 119.3 ?
    C63B C62B H62B . . 119.3 ?
    C64B C63B C62B . . 118.7(4) ?
    C64B C63B H63B . . 120.6 ?
    C62B C63B H63B . . 120.6 ?
    C65B C64B F64B . . 119.5(4) ?
    C65B C64B C63B . . 121.9(4) ?
    F64B C64B C63B . . 118.6(4) ?
    C64B C65B C66B . . 118.7(4) ?
    C64B C65B H65B . . 120.6 ?
    C66B C65B H65B . . 120.6 ?
    C61B C66B C65B . . 122.2(4) ?
    C61B C66B H66B . . 118.9 ?
    C65B C66B H66B . . 118.9 ?
loop_
    _geom_torsion_atom_site_label_1
    _geom_torsion_atom_site_label_2
    _geom_torsion_atom_site_label_3
    _geom_torsion_atom_site_label_4
    _geom_torsion_site_symmetry_1
    _geom_torsion_site_symmetry_2
    _geom_torsion_site_symmetry_3
    _geom_torsion_site_symmetry_4
    _geom_torsion
    _geom_torsion_publ_flag
    C6A C1A C11A O12A . . . . -31.8(5) ?
    C2A C1A C11A O12A . . . . 90.9(4) ?
    C6A C1A C11A O13A . . . . 149.9(3) ?
    C2A C1A C11A O13A . . . . -87.4(4) ?
    O12A C11A O13A C14A . . . . -8.7(6) ?
    C1A C11A O13A C14A . . . . 169.6(3) ?
    C11A O13A C14A C15A . . . . -87.8(6) ?
    C11A C1A C2A O2A . . . . 21.0(5) ?
    C6A C1A C2A O2A . . . . 145.6(4) ?
    C11A C1A C2A C3A . . . . -157.5(3) ?
    C6A C1A C2A C3A . . . . -32.9(4) ?
    O2A C2A C3A C4A . . . . -173.7(4) ?
    C1A C2A C3A C4A . . . . 4.8(6) ?
    C2A C3A C4A C41A . . . . 179.8(4) ?
    C2A C3A C4A C5A . . . . -2.0(6) ?
    C3A C4A C41A C42A . . . . -119.3(4) ?
    C5A C4A C41A C42A . . . . 62.6(5) ?
    C3A C4A C41A C46A . . . . 56.6(5) ?
    C5A C4A C41A C46A . . . . -121.6(4) ?
    C46A C41A C42A C43A . . . . -0.5(6) ?
    C4A C41A C42A C43A . . . . 175.5(4) ?
    C46A C41A C42A Cl1 . . . . -176.6(3) ?
    C4A C41A C42A Cl1 . . . . -0.6(5) ?
    C41A C42A C43A C44A . . . . 2.1(6) ?
    Cl1 C42A C43A C44A . . . . 178.3(3) ?
    C42A C43A C44A C45A . . . . -1.5(6) ?
    C42A C43A C44A Cl2 . . . . 176.8(3) ?
    C43A C44A C45A C46A . . . . -0.7(7) ?
    Cl2 C44A C45A C46A . . . . -179.0(3) ?
    C44A C45A C46A C41A . . . . 2.4(6) ?
    C42A C41A C46A C45A . . . . -1.9(6) ?
    C4A C41A C46A C45A . . . . -178.0(4) ?
    C3A C4A C5A C6A . . . . 27.7(5) ?
    C41A C4A C5A C6A . . . . -154.1(3) ?
    C11A C1A C6A C61A . . . . -57.8(4) ?
    C2A C1A C6A C61A . . . . -178.3(3) ?
    C11A C1A C6A C5A . . . . 177.1(3) ?
    C2A C1A C6A C5A . . . . 56.5(4) ?
    C4A C5A C6A C1A . . . . -54.5(4) ?
    C4A C5A C6A C61A . . . . 178.2(3) ?
    C1A C6A C61A C62A . . . . -55.0(5) ?
    C5A C6A C61A C62A . . . . 68.8(5) ?
    C1A C6A C61A C66A . . . . 127.1(4) ?
    C5A C6A C61A C66A . . . . -109.1(4) ?
    C66A C61A C62A C63A . . . . -0.5(7) ?
    C6A C61A C62A C63A . . . . -178.4(4) ?
    C61A C62A C63A C64A . . . . 1.1(7) ?
    C62A C63A C64A C65A . . . . -1.4(7) ?
    C62A C63A C64A F64A . . . . 178.6(4) ?
    C63A C64A C65A C66A . . . . 1.1(7) ?
    F64A C64A C65A C66A . . . . -178.9(4) ?
    C62A C61A C66A C65A . . . . 0.1(6) ?
    C6A C61A C66A C65A . . . . 178.1(4) ?
    C64A C65A C66A C61A . . . . -0.4(7) ?
    C2B C1B C11B O12B . . . . -88.3(4) ?
    C6B C1B C11B O12B . . . . 33.7(5) ?
    C2B C1B C11B O13B . . . . 88.6(3) ?
    C6B C1B C11B O13B . . . . -149.4(3) ?
    O12B C11B O13B C14B . . . . 7.7(6) ?
    C1B C11B O13B C14B . . . . -169.1(3) ?
    C11B O13B C14B C15B . . . . 85.0(5) ?
    C11B C1B C2B O2B . . . . -22.8(5) ?
    C6B C1B C2B O2B . . . . -146.7(4) ?
    C11B C1B C2B C3B . . . . 156.0(3) ?
    C6B C1B C2B C3B . . . . 32.1(4) ?
    O2B C2B C3B C4B . . . . 175.2(4) ?
    C1B C2B C3B C4B . . . . -3.5(6) ?
    C2B C3B C4B C41B . . . . 179.8(3) ?
    C2B C3B C4B C5B . . . . 0.8(6) ?
    C3B C4B C41B C42B . . . . 117.8(4) ?
    C5B C4B C41B C42B . . . . -63.2(5) ?
    C3B C4B C41B C46B . . . . -58.8(5) ?
    C5B C4B C41B C46B . . . . 120.2(4) ?
    C46B C41B C42B C43B . . . . 0.0(6) ?
    C4B C41B C42B C43B . . . . -176.6(3) ?
    C46B C41B C42B Cl3 . . . . 178.6(3) ?
    C4B C41B C42B Cl3 . . . . 1.9(5) ?
    C41B C42B C43B C44B . . . . -0.5(6) ?
    Cl3 C42B C43B C44B . . . . -179.1(3) ?
    C42B C43B C44B C45B . . . . 0.4(6) ?
    C42B C43B C44B Cl4 . . . . 179.8(3) ?
    C43B C44B C45B C46B . . . . 0.3(7) ?
    Cl4 C44B C45B C46B . . . . -179.1(3) ?
    C42B C41B C46B C45B . . . . 0.7(6) ?
    C4B C41B C46B C45B . . . . 177.4(4) ?
    C44B C45B C46B C41B . . . . -0.8(6) ?
    C3B C4B C5B C6B . . . . -27.6(5) ?
    C41B C4B C5B C6B . . . . 153.4(3) ?
    C4B C5B C6B C61B . . . . -179.0(3) ?
    C4B C5B C6B C1B . . . . 54.4(4) ?
    C11B C1B C6B C61B . . . . 59.0(4) ?
    C2B C1B C6B C61B . . . . 178.9(3) ?
    C11B C1B C6B C5B . . . . -176.4(3) ?
    C2B C1B C6B C5B . . . . -56.5(3) ?
    C5B C6B C61B C62B . . . . -67.1(5) ?
    C1B C6B C61B C62B . . . . 56.0(5) ?
    C5B C6B C61B C66B . . . . 109.6(4) ?
    C1B C6B C61B C66B . . . . -127.4(3) ?
    C66B C61B C62B C63B . . . . -2.1(7) ?
    C6B C61B C62B C63B . . . . 174.7(4) ?
    C61B C62B C63B C64B . . . . 2.0(8) ?
    C62B C63B C64B C65B . . . . -1.0(8) ?
    C62B C63B C64B F64B . . . . -179.4(5) ?
    F64B C64B C65B C66B . . . . 178.7(4) ?
    C63B C64B C65B C66B . . . . 0.3(7) ?
    C62B C61B C66B C65B . . . . 1.4(6) ?
    C6B C61B C66B C65B . . . . -175.5(4) ?
    C64B C65B C66B C61B . . . . -0.4(7) ?
loop_
    _geom_hbond_atom_site_label_D
    _geom_hbond_atom_site_label_H
    _geom_hbond_atom_site_label_A
    _geom_hbond_site_symmetry_A
    _geom_hbond_distance_DH
    _geom_hbond_distance_HA
    _geom_hbond_distance_DA
    _geom_hbond_angle_DHA
    C1A H1A O12A 1_565 0.98 2.40 3.306(4) 154
    C62A H62A O12A 1_565 0.93 2.55 3.442(5) 162
    C1B H1B O12B 1_545 0.98 2.39 3.292(4) 153
    C62B H62B O12B 1_545 0.93 2.47 3.358(4) 161
    C14A H14A Cl1 3 0.97 2.82 3.725(6) 155
    C3A H3A O2B . 0.93 2.54 3.360(5) 148
    C3B H3B O2A . 0.93 2.51 3.352(5) 151
_iucr_refine_instructions_details
;
TITL hsy802 in Pca2(1)
CELL  0.71073  32.321   5.437  22.309   90.000   90.000   90.000
ZERR     8.00   0.005   0.002   0.003    0.000    0.000    0.000
LATT  -1
SYMM  - X, - Y, 1/2 + Z
SYMM  1/2 - X,   Y, 1/2 + Z
SYMM  1/2 + X, - Y,   Z
SFAC  C    H    O    F    CL
UNIT  168  136  24   8    16
FMAP   2
PLAN  -10
ACTA    50.00
BOND   $H
conf
mpla c41a c42a c43a c44a c45a c46a
mpla c61a c62a c63a c64a c65a c66a
mpla c1a c11a o12a o13a
mpla c61a c62a c63a c64a c65a c66a
mpla c1a c2a o2a c3a c4a
mpla c41a c42a c43a c44a c45a c46a
mpla c41b c42b c43b c44b c45b c46b
mpla c61b c62b c63b c64b c65b c66b
mpla c1b c11b o12b o13b
mpla c61b c62b c63b c64b c65b c66b
mpla c1b c2b o2b c3b c4b
mpla c41b c42b c43b c44b c45b c46b
mpla 5 c1a c2a c3a c4a c5a c6a
mpla 5 c1b c2b c3b c4b c5b c6b
eqiv $1 x,1+y,z
htab c1a o12a_$1
htab c62a o12a_$1
eqiv $2 x,-1+y,z
htab c1b o12b_$2
htab c62b o12b_$2
eqiv $3 .5-x,y,.5+z
htab c14a cl1_$3
eqiv $4 1.5-x,y,-.5+z
htab c3a o2b
htab c3b o2a
L.S.   4
WGHT    0.060900    0.180800
FVAR       4.12871
C1A   1    0.224074    0.376942    0.535631    11.00000    0.04003    0.03077 =
         0.05198   -0.00226    0.00380   -0.00039
AFIX  13
H1A   2    0.226616    0.531214    0.558048    11.00000   -1.20000
AFIX   0
C11A  1    0.225276    0.167508    0.579413    11.00000    0.03766    0.03912 =
         0.06213   -0.00198    0.00022   -0.00081
O12A  3    0.237194   -0.034487    0.567709    11.00000    0.08874    0.04013 =
         0.10654    0.00901    0.02945    0.00838
O13A  3    0.210367    0.233299    0.632419    11.00000    0.08211    0.06046 =
         0.05193    0.00161    0.00125   -0.01275
C14A  1    0.202921    0.036845    0.676380    11.00000    0.09475    0.10298 =
         0.05989    0.03136   -0.01253   -0.02080
AFIX  23
H14B  2    0.223442   -0.091555    0.671148    11.00000   -1.20000
H14A  2    0.205951    0.102866    0.716535    11.00000   -1.20000
AFIX   0
C15A  1    0.162454   -0.066357    0.669906    11.00000    0.10306    0.16662 =
         0.13729    0.07728    0.00457   -0.04734
AFIX  33
H15C  2    0.158723   -0.195244    0.698817    11.00000   -1.50000
H15B  2    0.159415   -0.132413    0.630242    11.00000   -1.50000
H15A  2    0.142066    0.059327    0.676314    11.00000   -1.50000
AFIX   0
C2A   1    0.181591    0.371110    0.505910    11.00000    0.03536    0.05789 =
         0.05593    0.00412    0.00827   -0.00258
O2A   3    0.152393    0.266719    0.529458    11.00000    0.04548    0.13451 =
         0.07393    0.03478    0.00309   -0.02280
C3A   1    0.177496    0.487787    0.448533    11.00000    0.03132    0.06606 =
         0.05746    0.00243    0.00515   -0.00322
AFIX  43
H3A   2    0.151325    0.496356    0.431332    11.00000   -1.20000
AFIX   0
C4A   1    0.209615    0.585607    0.418276    11.00000    0.04024    0.04623 =
         0.04750   -0.00248    0.00542   -0.00273
C41A  1    0.202723    0.701531    0.359441    11.00000    0.04169    0.05457 =
         0.04684   -0.00133    0.00443   -0.01271
C42A  1    0.221059    0.621189    0.306930    11.00000    0.05218    0.05677 =
         0.05312   -0.00655    0.00283   -0.01670
CL1   5    0.254734    0.371713    0.308479    11.00000    0.07898    0.07316 =
         0.08748   -0.02254    0.01779    0.00242
C43A  1    0.211852    0.722602    0.252160    11.00000    0.07017    0.07552 =
         0.05617   -0.01105    0.01164   -0.02893
AFIX  43
H43A  2    0.223899    0.662118    0.217290    11.00000   -1.20000
AFIX   0
C44A  1    0.183946    0.918895    0.250030    11.00000    0.06769    0.08874 =
         0.05356    0.01820   -0.01093   -0.03229
CL2   5    0.174163    1.057334    0.181857    11.00000    0.12224    0.13203 =
         0.05906    0.03062   -0.01296   -0.02316
C45A  1    0.165208    1.006467    0.300956    11.00000    0.05647    0.07677 =
         0.05657    0.01376   -0.00063   -0.00344
AFIX  43
H45A  2    0.146909    1.138262    0.299148    11.00000   -1.20000
AFIX   0
C46A  1    0.174137    0.894722    0.354681    11.00000    0.05297    0.06390 =
         0.05287    0.00371    0.00595   -0.00342
AFIX  43
H46A  2    0.160748    0.949127    0.389115    11.00000   -1.20000
AFIX   0
C5A   1    0.252127    0.582832    0.445523    11.00000    0.03999    0.04776 =
         0.05431    0.00223    0.00210   -0.00663
AFIX  23
H5A2  2    0.256687    0.736264    0.466704    11.00000   -1.20000
H5A1  2    0.272545    0.571593    0.413774    11.00000   -1.20000
AFIX   0
C6A   1    0.258210    0.368469    0.488961    11.00000    0.04044    0.03348 =
         0.05135   -0.00630    0.00238   -0.00229
AFIX  13
H6A   2    0.254591    0.216288    0.466012    11.00000   -1.20000
AFIX   0
C61A  1    0.301832    0.365975    0.514228    11.00000    0.04061    0.03405 =
         0.05288    0.00574    0.00652    0.00031
C62A  1    0.315755    0.542343    0.552932    11.00000    0.04804    0.04510 =
         0.07786   -0.00615   -0.00400    0.00749
AFIX  43
H62A  2    0.297849    0.666499    0.565148    11.00000   -1.20000
AFIX   0
C63A  1    0.355960    0.540066    0.574341    11.00000    0.05586    0.06135 =
         0.06868   -0.00455   -0.01286    0.00352
AFIX  43
H63A  2    0.364880    0.659658    0.601198    11.00000   -1.20000
AFIX   0
C64A  1    0.382203    0.360671    0.555566    11.00000    0.03545    0.06599 =
         0.08671    0.01904   -0.00728    0.00458
F64A  4    0.422067    0.360880    0.575537    11.00000    0.04548    0.11358 =
         0.13725    0.00272   -0.02026    0.00753
C65A  1    0.370032    0.181707    0.517692    11.00000    0.03947    0.05492 =
         0.10324    0.00498    0.01194    0.01276
AFIX  43
H65A  2    0.388272    0.058713    0.505818    11.00000   -1.20000
AFIX   0
C66A  1    0.329565    0.185620    0.496850    11.00000    0.04880    0.03890 =
         0.08146   -0.00889    0.01112   -0.00140
AFIX  43
H66A  2    0.320852    0.063677    0.470483    11.00000   -1.20000
AFIX   0
C1B   1    0.021505    0.158628    0.372077    11.00000    0.03664    0.02992 =
         0.03725   -0.00117    0.00447    0.00127
AFIX  13
H1B   2    0.019597    0.004545    0.349451    11.00000   -1.20000
AFIX   0
C11B  1    0.019958    0.369917    0.328693    11.00000    0.04185    0.03529 =
         0.04537    0.00313    0.00343   -0.00515
O12B  3    0.008303    0.571134    0.341905    11.00000    0.07444    0.03435 =
         0.07875    0.00164    0.01663    0.00550
O13B  3    0.034900    0.309205    0.275369    11.00000    0.06413    0.05371 =
         0.03937    0.00905    0.00939   -0.00382
C14B  1    0.041938    0.509308    0.233402    11.00000    0.08147    0.08727 =
         0.05138    0.03086    0.01104   -0.00916
AFIX  23
H14D  2    0.020377    0.631749    0.238327    11.00000   -1.20000
H14C  2    0.040222    0.446315    0.192798    11.00000   -1.20000
AFIX   0
C15B  1    0.082090    0.625192    0.242104    11.00000    0.08048    0.12869 =
         0.10900    0.04666   -0.00161   -0.03874
AFIX  33
H15F  2    0.085342    0.757044    0.213873    11.00000   -1.50000
H15E  2    0.103571    0.505811    0.236043    11.00000   -1.50000
H15D  2    0.083839    0.689148    0.282133    11.00000   -1.50000
AFIX   0
C2B   1    0.063489    0.169261    0.402617    11.00000    0.03587    0.05538 =
         0.04871    0.00601    0.00260   -0.00014
O2B   3    0.092663    0.274758    0.378630    11.00000    0.03876    0.13437 =
         0.07041    0.04030   -0.00480   -0.02084
C3B   1    0.067124    0.054992    0.461216    11.00000    0.03755    0.06682 =
         0.04099    0.00600   -0.00540   -0.00340
AFIX  43
H3B   2    0.092995    0.052162    0.479451    11.00000   -1.20000
AFIX   0
C4B   1    0.035701   -0.044900    0.489915    11.00000    0.04392    0.04144 =
         0.03361   -0.00075   -0.00035   -0.00447
C41B  1    0.043185   -0.157692    0.549731    11.00000    0.04411    0.04658 =
         0.03907    0.00499   -0.00026   -0.00636
C42B  1    0.024746   -0.074132    0.601870    11.00000    0.05042    0.05276 =
         0.04086   -0.00333    0.00768   -0.01401
CL3   5   -0.010385    0.168812    0.599988    11.00000    0.07773    0.06923 =
         0.06240   -0.01343    0.00901    0.01076
C43B  1    0.033969   -0.174765    0.656969    11.00000    0.05920    0.08386 =
         0.03514    0.00248    0.00641   -0.01360
AFIX  43
H43B  2    0.021439   -0.115394    0.691594    11.00000   -1.20000
AFIX   0
C44B  1    0.061707   -0.362357    0.659812    11.00000    0.05972    0.08629 =
         0.03829    0.02075   -0.00408   -0.01051
CL4   5    0.073413   -0.488125    0.729514    11.00000    0.09138    0.16177 =
         0.05857    0.05071   -0.00947   -0.00186
C45B  1    0.080831   -0.452958    0.609916    11.00000    0.05753    0.07277 =
         0.06845    0.02051   -0.00178    0.00534
AFIX  43
H45B  2    0.099633   -0.581895    0.612794    11.00000   -1.20000
AFIX   0
C46B  1    0.071551   -0.348061    0.554723    11.00000    0.05124    0.06640 =
         0.04097    0.00889    0.00357    0.00020
AFIX  43
H46B  2    0.084622   -0.406674    0.520443    11.00000   -1.20000
AFIX   0
C5B   1   -0.006904   -0.049250    0.462567    11.00000    0.03850    0.04651 =
         0.03468   -0.00011    0.00181   -0.00614
AFIX  23
H5B2  2   -0.027417   -0.040746    0.494237    11.00000   -1.20000
H5B1  2   -0.010786   -0.203353    0.441392    11.00000   -1.20000
AFIX   0
C6B   1   -0.013585    0.163830    0.419209    11.00000    0.03507    0.03516 =
         0.03836   -0.00823    0.00573   -0.00218
AFIX  13
H6B   2   -0.010785    0.316827    0.442076    11.00000   -1.20000
AFIX   0
C61B  1   -0.056665    0.158720    0.393101    11.00000    0.03692    0.02795 =
         0.04244    0.00090    0.00398    0.00088
C62B  1   -0.069737   -0.024699    0.354822    11.00000    0.04653    0.04989 =
         0.06325   -0.01862   -0.00889    0.01852
AFIX  43
H62B  2   -0.050880   -0.142511    0.341896    11.00000   -1.20000
AFIX   0
C63B  1   -0.110692   -0.037317    0.335048    11.00000    0.04918    0.06260 =
         0.07645   -0.02284   -0.01888    0.00016
AFIX  43
H63B  2   -0.119348   -0.164690    0.310211    11.00000   -1.20000
AFIX   0
C64B  1   -0.137636    0.140177    0.352816    11.00000    0.03680    0.06256 =
         0.06883   -0.00059   -0.00398    0.00590
F64B  4   -0.177542    0.126376    0.333954    11.00000    0.04064    0.10685 =
         0.12573   -0.01524   -0.01856    0.01333
C65B  1   -0.126009    0.325563    0.389659    11.00000    0.04170    0.05323 =
         0.09703   -0.00725    0.01195    0.01040
AFIX  43
H65B  2   -0.144918    0.445046    0.401466    11.00000   -1.20000
AFIX   0
C66B  1   -0.085474    0.333848    0.409401    11.00000    0.03974    0.04320 =
         0.07444   -0.01246    0.01323    0.00012
AFIX  43
H66B  2   -0.077352    0.461635    0.434490    11.00000   -1.20000
HKLF    4
REM  hsy802 in Pca2(1)
REM R1 =  0.0392 for   3654 Fo > 4sig(Fo)  and  0.0593 for all   4968 data
REM    487 parameters refined using      1 restraints
END
WGHT      0.0628      0.0284
REM Highest difference peak  0.168,  deepest hole -0.215,  1-sigma level  0.037
Q1    1   0.1680  0.0690  0.7079  11.00000  0.05    0.17
Q2    1   0.0771  0.4657  0.2012  11.00000  0.05    0.16
Q3    1   0.1062  0.4865  0.7082  11.00000  0.05    0.16
Q4    1   0.2421  0.7946  0.5582  11.00000  0.05    0.15
Q5    1  -0.0634 -0.1509  0.3601  11.00000  0.05    0.15
Q6    1   0.0837  0.0366  0.4599  11.00000  0.05    0.15
Q7    1  -0.0559  0.1207  0.3475  11.00000  0.05    0.15
Q8    1   0.1454  1.0846  0.1981  11.00000  0.05    0.14
Q9    1   0.2371  0.0380  0.7031  11.00000  0.05    0.14
Q10   1   0.1344  0.3652  0.7260  11.00000  0.05    0.14
;
data_global
_journal_date_recd_electronic     2011-01-05
_journal_date_accepted     2011-01-12
_journal_name_full     'Acta Crystallographica, Section E'
_journal_year     2011
_journal_volume     67
_journal_issue      2
_journal_page_first     o445
_journal_page_last     o446
_journal_paper_category     QO
_journal_coeditor_code     DN2651
_publ_contact_author
;
Maciej Kubicki
Faculty of Chemistry
Adam Mickiewicz University
Grunwaldzka 6
60-780 Pozna\'n
Poland
;
_publ_contact_author_email     mkubicki@amu.edu.pl
_publ_section_title
;
(1<i>RS</i>,6<i>SR</i>)-Ethyl
4-(2,4-dichlorophenyl)-6-(4-fluorophenyl)-2-oxocyclohex-3-ene-1-carboxylate
;
loop_
    _publ_author_name
    _publ_author_address
    'Dutkiewicz, Grzegorz'
;
Department of Chemistry
Adam Mickiewicz University
Grunwaldzka 6
60-780 Pozna\'n
Poland
;
    'Narayana, B.'
;
Department of Studies in Chemistry
Mangalore University,
Mangalagangotri 574 199,
India
;
    'Veena, K.'
;
Department of Studies in Chemistry
Mangalore University,
Mangalagangotri 574 199,
India
;
    'Yathirajan, H. S.'
;
Department of Studies in Chemistry
University of Mysore
Manasagangotri, Mysore 570 006
India
;
    'Kubicki, Maciej'
;
Department of Chemistry
Adam Mickiewicz University
Grunwaldzka 6
60-780 Pozna\'n
Poland
;
_publ_section_synopsis     .
