# Supplementary material for: (1RS,6SR)-Ethyl 4-(2,4-dichloro­phen­yl)-6-(4-fluoro­phen­yl)-2-oxocyclo­hex-3-ene-1-carboxyl­ate
Source: Acta Crystallogr Sect E Struct Rep Online. 2011 Jan 22;67(Pt 2):o445–6. doi: 10.1107/S160053681100184X (PMC3051448; doi:10.1107/S160053681100184X)
Supplement: Supplementary file 2 [file e-67-0o445-Isup2.hkl]

#
# h,k,l, Fc-squared, Fo-squared, sigma(Fo-squared) and status flag
#
data_I
_shelx_title ' hsy802 in Pca2(1)'
_shelx_refln_list_code          4
_shelx_F_calc_maximum      252.36
_exptl_crystal_F_000      1680.00
_reflns_d_resolution_high  0.7851
 
loop_
 _symmetry_equiv_pos_as_xyz
 'x, y, z'
 '-x, -y, z+1/2'
 '-x+1/2, y, z+1/2'
 'x+1/2, -y, z'
 
_cell_length_a    32.3210
_cell_length_b     5.4370
_cell_length_c    22.3090
_cell_angle_alpha  90.000
_cell_angle_beta   90.000
_cell_angle_gamma  90.000
 
_shelx_F_squared_multiplier     1.000
 
loop_
 _refln_index_h
 _refln_index_k
 _refln_index_l
 _refln_F_squared_calc
 _refln_F_squared_meas
 _refln_F_squared_sigma
 _refln_observed_status
   2   2 -10     3746.33     3667.81     18.21 o
   2   2  -9     1623.49     1632.04     13.36 o
   3   2  -9     1657.45     1584.86     12.72 o
   4   2  -9      335.53      338.08      8.03 o
   5   2  -9     2179.78     2144.82     14.04 o
   6   2  -9      100.40       93.23      6.63 o
   1   3  -9      263.30      270.85     11.11 o
   2   3  -9       16.72       16.96      9.18 o
   3   3  -9      461.75      481.09     12.66 o
   1   4  -9      723.67      737.09     20.13 o
   2   4  -9      228.08      200.49     17.20 o
   6   5  -9      341.45      386.28     23.71 o
   9   1  -8     1209.66     1056.71      8.47 o
  10   1  -8      895.67      880.14      8.93 o
  11   1  -8      780.53      766.53      9.54 o
  12   1  -8      696.15      664.44      9.82 o
  13   1  -8      248.85      243.08      8.20 o
  14   1  -8      185.17      177.38      8.28 o
  15   1  -8      205.54      219.51      9.36 o
  16   1  -8      219.03      215.48     10.22 o
   2   2  -8    13244.28    14161.56     35.62 o
   3   2  -8     1087.72     1342.29     12.47 o
   4   2  -8      169.49      151.14      7.17 o
   5   2  -8     1863.71     1791.50     13.86 o
   6   2  -8     3039.02     2992.69     17.02 o
   7   2  -8     2041.54     1939.32     14.46 o
   8   2  -8      326.64      325.01      8.60 o
   9   2  -8     1402.12     1352.66     13.15 o
  10   2  -8     1139.41     1102.45     12.65 o
  11   2  -8       87.57       79.52      8.18 o
   0   3  -8     3878.39     4214.05     28.17 o
   1   3  -8      279.37      293.34     11.87 o
   2   3  -8       64.73       72.18     10.07 o
   3   3  -8     1231.34     1250.24     17.14 o
   4   3  -8      129.08      143.10     10.15 o
   5   3  -8       11.00        4.38      9.97 o
   6   3  -8      764.72      808.13     14.17 o
   7   3  -8      201.99      202.04     11.47 o
   0   4  -8      389.09      380.82     17.49 o
   1   4  -8      573.20      568.90     13.31 o
   2   4  -8       42.30       36.06     10.65 o
   3   4  -8      284.58      295.69     16.45 o
   2   5  -8      274.73      283.55     20.94 o
   3   5  -8      120.64      128.71     20.38 o
   4   5  -8      167.91      180.83     21.02 o
   5   5  -8      142.43      139.69     21.09 o
   6   5  -8      118.15      161.83     21.95 o
   8   6  -8       19.42        3.99     21.15 o
   9   6  -8       69.90       51.43     24.63 o
  10   6  -8       11.02       19.53     21.65 o
  11   6  -8        8.90       11.99     24.00 o
   6   1  -7      969.06      961.42      6.50 o
   7   1  -7      744.72      679.08      6.48 o
   8   1  -7       61.22       62.74      4.49 o
   9   1  -7       61.66       57.65      5.06 o
  10   1  -7        5.89        6.03      5.50 o
  11   1  -7      772.61      760.44     10.27 o
  12   1  -7     2955.90     3196.43     19.15 o
  13   1  -7      700.02      753.63     11.54 o
  14   1  -7       50.38       54.24      8.55 o
  15   1  -7      706.30      746.81     12.81 o
  16   1  -7     1652.99     1582.54     17.48 o
  17   1  -7      285.31      273.27     11.72 o
  18   1  -7     1030.15     1072.57     16.97 o
  19   1  -7       87.86       94.53     11.78 o
  21   1  -7      385.71      383.92     15.07 o
   2   2  -7     3575.47     3729.57     19.76 o
   3   2  -7     2652.96     2802.20     17.33 o
   4   2  -7      377.70      378.58      9.26 o
   5   2  -7     1688.05     1606.38     13.71 o
   6   2  -7     1638.05     1446.83     13.39 o
   7   2  -7      247.05      248.51      8.54 o
   8   2  -7     3644.99     3995.96     20.97 o
   9   2  -7      121.90      125.54      7.38 o
  10   2  -7     2747.84     2698.75     18.62 o
  11   2  -7      330.91      317.10     10.06 o
  12   2  -7       46.73       53.41      8.36 o
  13   2  -7     1513.61     1474.17     16.56 o
  14   2  -7     1527.15     1641.87     17.55 o
  15   2  -7      871.56      893.43     14.75 o
  16   2  -7      746.53      724.69     14.74 o
   1   3  -7      105.67       98.16     11.19 o
   2   3  -7      209.62      187.76     11.74 o
   3   3  -7      850.33      831.78     15.48 o
   4   3  -7        9.11        9.13      9.66 o
   5   3  -7      170.33      186.87     10.91 o
   6   3  -7      321.81      312.76     12.20 o
   7   3  -7      156.49      150.74     11.16 o
   9   3  -7     1978.58     1956.25     20.14 o
  10   3  -7     1172.93     1131.52     16.62 o
  11   3  -7      300.88      302.09     13.25 o
   1   4  -7       73.44       61.80     12.30 o
   2   4  -7       60.09       51.42     10.70 o
   3   4  -7      282.02      297.84     16.54 o
   4   4  -7      297.13      295.40     16.95 o
   5   4  -7       76.25       67.43     15.22 o
   6   4  -7      208.60      228.22     16.08 o
   7   4  -7      836.51      818.25     20.08 o
   1   5  -7      230.59      260.62     14.61 o
   2   5  -7       32.22       33.24     13.05 o
   3   5  -7      274.22      288.19     21.26 o
   4   5  -7      231.97      203.29     20.74 o
   5   5  -7      131.92      121.49     19.76 o
   6   5  -7        0.38       -0.88     19.88 o
   4   6  -7       72.72       65.86     23.29 o
   5   6  -7       43.94       27.39     22.79 o
   6   6  -7       36.77       22.43     21.15 o
   7   6  -7        3.85       13.47     23.81 o
   8   6  -7       50.53       50.40     21.28 o
   9   6  -7       69.73       64.79     23.96 o
  10   6  -7       38.85       21.17     24.11 o
  11   6  -7       39.83       82.86     23.46 o
   4   1  -6    28841.60    28348.34    121.25 o
   5   1  -6     1814.74     1744.51      8.44 o
   6   1  -6      714.06      678.53      6.68 o
   7   1  -6       62.65       76.38      4.87 o
   8   1  -6    13561.34    13170.90     28.74 o
   9   1  -6      605.21      611.06      8.38 o
  10   1  -6     3913.33     4187.03     19.41 o
  11   1  -6      370.05      399.99      8.64 o
  12   1  -6      146.55      149.00      8.53 o
  13   1  -6     2335.93     2264.80     18.57 o
  14   1  -6     4140.33     4221.14     25.15 o
  15   1  -6     2438.38     2676.66     21.22 o
  16   1  -6      902.43      928.75     15.20 o
  17   1  -6     2073.39     2147.89     21.45 o
  18   1  -6      161.06      184.76     12.00 o
  19   1  -6      631.10      651.26     15.64 o
  20   1  -6     1808.69     1752.15     22.36 o
  21   1  -6     1253.03     1227.95     20.63 o
  22   1  -6        2.56       29.97     13.72 o
  23   1  -6      301.23      339.16     16.63 o
  24   1  -6     1103.80     1154.76     22.91 o
  25   1  -6      920.45     1015.00     23.00 o
  26   1  -6      900.41      966.40     23.50 o
   2   2  -6     2722.89     2861.14     18.14 o
   3   2  -6     3078.19     3150.65     18.40 o
   4   2  -6     2104.37     2262.92     16.18 o
   5   2  -6      513.30      518.25      9.97 o
   6   2  -6     1236.98     1197.41     12.55 o
   7   2  -6     1062.88     1132.46     12.60 o
   8   2  -6      249.16      235.73      8.78 o
   9   2  -6     1645.90     1703.59     15.34 o
  10   2  -6     2050.52     2079.40     17.25 o
  11   2  -6     1296.65     1234.44     15.08 o
  12   2  -6      108.42      109.64      9.90 o
  13   2  -6     2734.82     2720.13     21.47 o
  14   2  -6       31.78       30.10     10.16 o
  15   2  -6      289.21      306.47     12.51 o
  16   2  -6       27.82       28.40     10.89 o
  17   2  -6     1298.76     1255.45     18.57 o
  18   2  -6      871.50      890.72     17.47 o
  19   2  -6     1186.49     1121.67     19.85 o
  20   2  -6      116.37      141.80     14.70 o
  21   2  -6      732.82      718.59     19.28 o
   0   3  -6     4654.43     5027.30     31.10 o
   1   3  -6     1385.35     1367.86     18.82 o
   2   3  -6      488.89      522.57     14.52 o
   3   3  -6      244.22      269.94     12.59 o
   4   3  -6     3411.92     3604.60     26.03 o
   5   3  -6      628.76      679.95     14.52 o
   6   3  -6      140.11      114.75     10.85 o
   7   3  -6      296.21      287.49     12.50 o
   8   3  -6       28.52       21.14     10.48 o
   9   3  -6      203.59      225.35     12.28 o
  10   3  -6     2029.72     2130.04     21.37 o
  11   3  -6      870.25      812.17     16.09 o
  12   3  -6       92.26       95.68     12.24 o
  13   3  -6      667.06      612.81     15.48 o
  14   3  -6      532.59      458.11     15.30 o
  15   3  -6      205.57      190.20     14.04 o
  16   3  -6      550.95      521.39     16.52 o
   0   4  -6      302.73      295.98     17.33 o
   1   4  -6       72.58       66.33     14.13 o
   2   4  -6      847.55      911.53     19.50 o
   3   4  -6      128.75      169.14     15.96 o
   4   4  -6      494.27      495.89     18.35 o
   5   4  -6      258.13      243.12     16.76 o
   6   4  -6      368.27      367.57     17.52 o
   7   4  -6      316.47      303.61     17.15 o
   8   4  -6      512.06      498.69     18.32 o
   9   4  -6      200.27      179.71     16.00 o
  10   4  -6      410.50      377.99     17.66 o
  11   4  -6       47.46       27.86     15.26 o
   0   5  -6      338.08      296.50     22.03 o
   1   5  -6       42.26       45.78     13.68 o
   2   5  -6      204.99      227.64     14.39 o
   3   5  -6       73.65       61.36     13.20 o
   4   5  -6       10.44       -4.17     13.19 o
   5   5  -6      156.84      136.07     13.58 o
   6   5  -6       10.57       -3.30     13.44 o
   0   6  -6      199.69      203.99     24.45 o
   1   6  -6      187.82      247.62     24.93 o
   2   6  -6      221.26      239.88     23.27 o
   3   6  -6       91.88       86.92     22.55 o
   4   6  -6       41.95       57.67     23.62 o
   5   6  -6       42.96       62.13     21.57 o
   6   6  -6      121.01       96.46     24.64 o
   7   6  -6       75.53       63.03     22.69 o
   8   6  -6       15.69        2.77     24.01 o
   9   6  -6       35.99       33.28     21.85 o
  10   6  -6       56.79       56.67     25.42 o
  11   6  -6       64.58       80.01     26.02 o
  12   0  -5      591.17      627.49     11.16 o
  14   0  -5    14481.08    15391.68     46.16 o
  16   0  -5     7060.98     6209.33     33.94 o
  18   0  -5      475.90      426.08     13.95 o
  20   0  -5     1217.38     1159.68     19.53 o
  22   0  -5     1340.37     1239.42     21.27 o
  24   0  -5      227.18      218.49     16.46 o
  26   0  -5      776.75      699.17     21.80 o
   2   1  -5     4367.43     4285.98     13.13 o
   3   1  -5     2222.78     2380.96     10.18 o
   4   1  -5     4242.47     4496.62     13.74 o
   5   1  -5     2223.82     2269.15     10.79 o
   6   1  -5      504.68      555.65      6.97 o
   7   1  -5     1845.77     1815.81     11.55 o
   8   1  -5     1473.91     1628.60     12.04 o
   9   1  -5     4807.45     4642.89     20.20 o
  10   1  -5     1289.70     1196.68     12.12 o
  11   1  -5       28.19       24.04      7.10 o
  12   1  -5     1229.15     1239.08     13.94 o
  13   1  -5     1510.19     1448.07     15.75 o
  14   1  -5      208.72      195.49     10.76 o
  15   1  -5     1367.87     1421.75     17.63 o
  16   1  -5     1979.12     2109.26     21.00 o
  17   1  -5     1767.65     1751.08     20.89 o
  18   1  -5     1995.07     1991.42     21.88 o
  19   1  -5       86.75      102.82     12.57 o
  20   1  -5      491.55      542.66     16.27 o
  21   1  -5      273.05      265.71     15.01 o
  23   1  -5       82.31       93.34     15.19 o
  24   1  -5      540.86      616.18     19.74 o
  25   1  -5     1396.76     1515.66     25.99 o
  26   1  -5     1624.66     1752.35     27.96 o
  27   1  -5     1133.22     1187.20     25.49 o
  28   1  -5       94.62      124.47     18.42 o
  29   1  -5      133.28      179.15     19.28 o
  30   1  -5       59.32       69.23     18.77 o
   2   2  -5      853.73      923.59     12.14 o
   3   2  -5     2600.27     2749.23     17.84 o
   4   2  -5      201.93      220.84      8.56 o
   5   2  -5     2905.00     3050.98     18.90 o
   6   2  -5      428.10      432.70     10.11 o
   7   2  -5     1483.11     1644.33     15.20 o
   8   2  -5     1293.87     1278.30     14.15 o
   9   2  -5      337.17      352.72     10.28 o
  10   2  -5     1525.04     1447.75     15.68 o
  11   2  -5     1873.21     1797.85     17.78 o
  12   2  -5     1085.38     1031.00     15.27 o
  13   2  -5       24.46       28.48      9.72 o
  14   2  -5      240.15      207.99     11.95 o
  15   2  -5      140.51      157.07     11.86 o
  16   2  -5       48.23       52.04     11.25 o
  17   2  -5      128.15      124.65     12.34 o
  18   2  -5      503.79      529.65     15.54 o
  19   2  -5      479.25      502.88     16.37 o
  20   2  -5       38.02       43.80     13.76 o
  21   2  -5      880.17      847.63     19.97 o
  22   2  -5      324.85      360.27     18.08 o
  23   2  -5      193.40      187.82     17.59 o
  24   2  -5      103.08       87.53     18.00 o
  25   2  -5      575.96      583.74     21.99 o
   1   3  -5       28.64       21.05     11.03 o
   2   3  -5      957.20      920.77     16.77 o
   3   3  -5      517.87      519.74     14.78 o
   4   3  -5     2853.60     3097.85     25.31 o
   5   3  -5     1303.85     1263.89     18.15 o
   6   3  -5       36.65       27.65     10.88 o
   7   3  -5      435.73      455.51     13.93 o
   8   3  -5      323.46      360.41     13.12 o
   9   3  -5      221.51      229.29     12.43 o
  10   3  -5       96.35       70.73     11.54 o
  11   3  -5      218.40      211.43     12.56 o
  12   3  -5      139.28      137.79     12.64 o
  13   3  -5      505.95      500.99     14.57 o
  14   3  -5       77.46       97.38     13.05 o
  15   3  -5      246.72      229.44     14.57 o
  16   3  -5      263.59      226.32     14.77 o
  17   3  -5      234.60      203.60     15.55 o
  18   3  -5      223.13      216.79     16.03 o
  19   3  -5       48.96       35.68     15.34 o
  20   3  -5      442.87      387.75     18.52 o
   1   4  -5      850.19      826.70     14.92 o
   2   4  -5        6.37       11.64     11.17 o
   3   4  -5      760.05      722.18     14.80 o
   4   4  -5      209.13      243.73     17.00 o
   5   4  -5      846.88      863.29     20.73 o
   6   4  -5      502.11      511.63     18.93 o
   7   4  -5      665.88      645.84     19.78 o
   8   4  -5       54.47       27.67     15.62 o
   9   4  -5       60.06       46.17     15.25 o
  10   4  -5      249.11      219.25     16.60 o
  11   4  -5      170.47      130.19     16.03 o
  12   4  -5      200.12      204.70     16.40 o
  13   4  -5      189.50      204.87     16.85 o
  14   4  -5       45.48       40.22     15.20 o
  15   4  -5       84.99       80.29     15.04 o
   1   5  -5      309.18      336.62     15.79 o
   2   5  -5       34.29       23.17     13.79 o
   3   5  -5       73.26       61.14     13.96 o
   4   5  -5       20.31       -3.69     13.97 o
   5   5  -5       33.95       15.22     13.46 o
   6   5  -5       58.07       39.58     14.87 o
   7   5  -5       92.76       88.53     19.58 o
   8   5  -5      179.81      187.74     18.69 o
   9   5  -5      207.89      185.02     18.71 o
  10   5  -5      103.35       85.53     18.90 o
   1   6  -5        8.69        4.21     15.70 o
   2   6  -5       19.51       19.67     15.01 o
   3   6  -5      118.40      121.45     16.20 o
   4   6  -5       38.77       49.97     15.49 o
   5   6  -5      110.37       84.24     22.30 o
   6   6  -5       59.67       26.58     23.94 o
   7   6  -5       45.08       38.17     21.29 o
   8   6  -5       34.61       18.45     23.66 o
   9   6  -5        3.28        6.04     23.70 o
  10   6  -5        6.70       -4.62     21.52 o
  11   6  -5       12.91       31.17     24.57 o
  12   6  -5       43.47       54.18     25.91 o
   8   0  -4    27036.30    26520.96    174.28 o
  10   0  -4     9185.71     9078.40     30.16 o
  12   0  -4       83.93       72.35      7.88 o
  14   0  -4     3707.09     4339.50     26.44 o
  16   0  -4       36.90       69.12     11.13 o
  18   0  -4      613.50      545.48     15.38 o
  20   0  -4      115.99      122.32     13.62 o
  22   0  -4      115.63      101.39     14.00 o
  24   0  -4      467.67      415.08     18.39 o
  26   0  -4     2606.97     2613.24     32.34 o
  28   0  -4      809.69      834.94     23.60 o
  30   0  -4      277.49      264.72     20.21 o
   2   1  -4      171.18      187.20      4.77 o
   3   1  -4      114.12      116.54      4.95 o
   4   1  -4     2817.67     3002.11     12.44 o
   5   1  -4     7730.31     7784.75     20.51 o
   6   1  -4     3380.96     3779.43     15.65 o
   7   1  -4    11999.24    11706.83     28.17 o
   8   1  -4     1503.73     1437.71     12.37 o
   9   1  -4    12107.90    11422.72     32.28 o
  10   1  -4     1028.39      969.19     11.69 o
  11   1  -4      152.87      137.19      7.91 o
  12   1  -4      755.40      672.26     11.56 o
  13   1  -4      427.50      424.26     11.21 o
  14   1  -4      583.98      611.66     13.19 o
  15   1  -4      855.79      897.06     15.56 o
  16   1  -4      540.10      559.45     14.10 o
  17   1  -4     1112.17     1164.11     18.51 o
  18   1  -4       82.21       64.52     12.87 o
  19   1  -4      904.37      899.49     18.38 o
  20   1  -4      561.16      505.74     15.86 o
  21   1  -4       81.69       75.14     13.86 o
  22   1  -4      254.34      260.16     16.02 o
  24   1  -4      413.32      440.61     19.29 o
  25   1  -4      281.55      313.86     19.01 o
  26   1  -4       94.71      121.11     18.06 o
  27   1  -4      189.60      219.05     19.39 o
  28   1  -4      158.02      141.17     18.82 o
  29   1  -4        6.72       14.17     18.20 o
  30   1  -4       42.20       67.31     18.96 o
  31   1  -4      548.98      567.70     23.18 o
  32   1  -4       97.79       88.17     19.30 o
  33   1  -4        1.65        1.57     18.03 o
   1   2  -4    11584.06    11981.08     35.98 o
   2   2  -4     2119.50     2280.19     17.02 o
   3   2  -4     2437.59     2603.48     18.13 o
   4   2  -4      702.62      736.04     11.63 o
   5   2  -4     3447.93     3611.66     20.89 o
   6   2  -4     1606.38     1559.85     15.16 o
   7   2  -4      283.23      280.31      9.61 o
   8   2  -4     2176.74     2112.07     17.48 o
   9   2  -4      655.07      743.18     12.81 o
  10   2  -4      816.30      826.86     13.08 o
  11   2  -4     1544.31     1562.13     17.47 o
  12   2  -4       15.40       38.95     10.55 o
  13   2  -4     3457.13     3508.42     25.45 o
  14   2  -4      147.81      160.43     11.85 o
  15   2  -4     1567.81     1535.55     19.61 o
  16   2  -4       75.15       85.76     12.82 o
  17   2  -4     1519.33     1471.78     20.99 o
  18   2  -4       16.96       14.61     13.07 o
  19   2  -4      657.94      708.97     17.80 o
  20   2  -4       37.89       52.75     13.62 o
  21   2  -4       70.56       58.68     14.82 o
  22   2  -4      111.91       91.17     15.96 o
  23   2  -4      583.50      580.59     21.04 o
  24   2  -4      316.88      298.66     19.92 o
  25   2  -4      763.67      664.63     23.31 o
  26   2  -4       30.25       28.69     18.98 o
  27   2  -4      104.10       83.32     19.87 o
  28   2  -4      135.46      108.65     19.10 o
  29   2  -4      129.89      122.60     19.47 o
   0   3  -4     3748.79     4009.74     29.11 o
   1   3  -4     1158.04     1161.65     18.30 o
   2   3  -4      555.61      547.22     14.80 o
   3   3  -4      980.94      984.73     17.41 o
   4   3  -4     4907.71     5245.09     32.01 o
   5   3  -4     1315.31     1336.92     19.14 o
   6   3  -4     4135.44     4042.41     28.68 o
   7   3  -4     2436.27     2433.92     23.69 o
   8   3  -4      517.49      534.16     15.08 o
   9   3  -4      147.05      136.45     12.70 o
  10   3  -4      722.88      692.79     15.82 o
  11   3  -4       82.37       77.86     12.09 o
  12   3  -4       77.97       73.24     12.26 o
  13   3  -4       53.80       56.78     12.11 o
  14   3  -4      164.67      174.71     13.87 o
  15   3  -4      184.07      184.60     14.61 o
  16   3  -4       18.42        9.59     13.51 o
  17   3  -4       40.58       35.05     14.62 o
  18   3  -4      124.83      132.47     16.21 o
  19   3  -4      255.43      261.20     17.87 o
  20   3  -4       77.42       83.13     16.69 o
  21   3  -4      560.65      597.13     21.57 o
  22   3  -4     1215.57     1251.93     25.69 o
  23   3  -4      514.30      577.02     21.85 o
  24   3  -4      279.44      300.94     20.07 o
   0   4  -4     1643.07     1602.72     25.99 o
   1   4  -4      128.91      119.82     12.47 o
   2   4  -4     1871.08     1839.09     19.10 o
   3   4  -4      751.09      785.32     23.70 o
   4   4  -4      419.34      454.17     18.91 o
   5   4  -4      108.83       79.92     15.73 o
   6   4  -4      442.62      471.75     18.67 o
   7   4  -4       37.83       25.96     16.21 o
   8   4  -4       39.00       41.35     15.93 o
   9   4  -4       41.96       57.81     15.55 o
  10   4  -4       80.82       81.75     16.14 o
  11   4  -4       29.67       29.19     15.44 o
  12   4  -4       10.80        8.33     15.85 o
  13   4  -4       70.64       64.48     15.82 o
  14   4  -4       56.46       53.36     15.57 o
  15   4  -4        9.77       13.22     15.13 o
  16   4  -4       34.59       32.02     15.45 o
  17   4  -4        8.18       -0.66     16.09 o
  18   4  -4       63.15       59.80     16.71 o
  19   4  -4       99.65       80.72     16.98 o
   0   5  -4      289.87      334.46     22.27 o
   1   5  -4      912.86     1019.37     27.37 o
   2   5  -4      483.83      493.15     22.49 o
   3   5  -4       54.52       71.83     15.26 o
   4   5  -4      220.93      236.11     15.01 o
   5   5  -4      109.64      111.08     13.95 o
   6   5  -4       13.52      -22.56     25.03 o
   7   5  -4       13.35       -3.00     14.71 o
   8   5  -4      140.69      113.87     18.30 o
   9   5  -4       45.25       48.99     17.51 o
  10   5  -4       20.76       12.27     18.52 o
  11   5  -4       16.47       32.23     17.95 o
  12   5  -4      139.38      149.49     18.36 o
  13   5  -4      122.54      124.65     18.87 o
  14   5  -4      123.87      145.07     19.93 o
   0   6  -4      115.08      101.60     23.37 o
   1   6  -4       94.41       78.38     18.88 o
   2   6  -4      152.54      154.36     17.19 o
   3   6  -4      107.57       80.18     16.01 o
   4   6  -4       43.92       47.16     14.78 o
   5   6  -4        3.00       -2.07     15.36 o
   6   6  -4       25.75       17.16     15.02 o
   7   6  -4       16.41       15.66     15.96 o
   8   6  -4       23.30       29.89     15.09 o
   9   6  -4        3.73      -23.98     23.98 o
  10   6  -4       12.10       -7.33     24.72 o
  11   6  -4        8.07      -19.17     21.77 o
  12   6  -4       11.33        7.79     22.84 o
   6   0  -3    15961.39    16935.36    119.93 o
   8   0  -3     1179.82     1132.15     11.33 o
  10   0  -3    14245.81    14269.91     38.23 o
  12   0  -3     3997.67     4305.08     24.60 o
  14   0  -3     1477.66     1496.46     17.66 o
  16   0  -3    14012.30    13767.04     49.47 o
  18   0  -3     2538.23     2181.23     23.59 o
  20   0  -3     2678.60     2546.65     27.07 o
  22   0  -3      426.66      413.46     17.25 o
  24   0  -3      267.61      301.00     18.19 o
  26   0  -3     1147.13     1197.96     26.01 o
  28   0  -3      421.17      400.13     21.52 o
  30   0  -3      625.96      658.74     24.76 o
  32   0  -3       56.31       71.18     19.90 o
   2   1  -3    10209.32    10640.62     22.44 o
   3   1  -3      662.61      652.28      7.49 o
   4   1  -3    12102.51    12723.24     25.96 o
   5   1  -3    21226.66    21088.40    138.51 o
   6   1  -3     2058.97     2151.53     13.17 o
   7   1  -3     9060.71     8844.39     26.16 o
   8   1  -3      654.00      660.06     10.17 o
   9   1  -3     1921.68     1927.86     15.14 o
  10   1  -3     3204.14     2932.74     19.05 o
  11   1  -3      117.82      127.36      8.35 o
  12   1  -3      103.42       86.78      8.74 o
  13   1  -3     1038.13      987.86     14.46 o
  14   1  -3      345.78      383.76     12.26 o
  15   1  -3      776.20      719.43     14.87 o
  16   1  -3       77.56       62.16     11.24 o
  17   1  -3      211.78      222.37     13.50 o
  18   1  -3     2126.17     2153.77     24.27 o
  19   1  -3     1962.78     2099.15     24.82 o
  20   1  -3       54.43       88.00     14.64 o
  21   1  -3       84.75       91.98     14.23 o
  22   1  -3       35.56       58.84     14.65 o
  23   1  -3      322.86      374.34     18.14 o
  25   1  -3       27.27       65.40     17.63 o
  26   1  -3      269.96      323.13     20.51 o
  27   1  -3      658.83      657.79     22.98 o
  28   1  -3       40.06       67.14     18.81 o
  29   1  -3       93.57       79.21     19.70 o
  30   1  -3      379.59      391.88     22.80 o
  31   1  -3       13.20       45.81     20.23 o
  32   1  -3       88.39       91.60     20.71 o
  33   1  -3       79.99      128.21     21.36 o
  34   1  -3        1.67       -8.03     20.31 o
  35   1  -3        5.60        2.75     20.19 o
  36   1  -3       16.61       18.99     20.65 o
  37   1  -3       28.22       44.24     21.14 o
   1   2  -3     1182.07     1235.72     14.02 o
   2   2  -3     2771.65     2991.41     19.47 o
   3   2  -3       69.04       66.95      8.44 o
   4   2  -3      273.59      265.38      9.43 o
   5   2  -3     5649.28     5899.11     26.48 o
   6   2  -3     1972.72     2101.18     17.43 o
   7   2  -3       87.62       85.22      8.74 o
   8   2  -3      453.33      489.51     11.31 o
   9   2  -3     2725.21     2724.27     20.78 o
  10   2  -3      191.08      164.82     10.27 o
  11   2  -3     3653.46     3621.30     24.76 o
  12   2  -3     1557.11     1575.64     18.79 o
  13   2  -3     4040.76     3869.78     26.99 o
  14   2  -3     1093.82      923.63     17.13 o
  15   2  -3      373.96      396.60     14.79 o
  16   2  -3     1200.21     1136.31     19.23 o
  17   2  -3      799.92      771.49     17.95 o
  18   2  -3      206.47      211.98     14.86 o
  19   2  -3      149.03      150.17     14.54 o
  20   2  -3      158.33      171.54     15.08 o
  21   2  -3      919.04      895.19     20.52 o
  22   2  -3      766.02      844.52     21.54 o
  23   2  -3      909.62      854.01     22.88 o
  24   2  -3       39.55       37.08     18.03 o
  25   2  -3     1190.07     1058.81     25.40 o
  26   2  -3      545.28      566.58     23.93 o
  27   2  -3       49.06       37.10     19.47 o
  28   2  -3      344.69      312.55     22.84 o
  29   2  -3       94.89       84.72     19.70 o
  30   2  -3       43.25       24.63     19.22 o
  31   2  -3       58.32       69.27     20.13 o
  32   2  -3       17.06       14.11     18.84 o
   1   3  -3      769.91      772.75     11.98 o
   2   3  -3     1042.97     1081.82     17.95 o
   3   3  -3      509.33      530.59     14.85 o
   4   3  -3       90.26       79.01     11.96 o
   5   3  -3       94.42       78.73     12.42 o
   6   3  -3      261.19      272.85     13.41 o
   7   3  -3      405.38      391.18     14.71 o
   8   3  -3      354.00      337.40     14.57 o
   9   3  -3        4.36       17.80     12.26 o
  10   3  -3      175.72      173.60     13.43 o
  11   3  -3      339.82      334.86     14.34 o
  12   3  -3      141.56      125.40     13.16 o
  13   3  -3      319.51      309.98     14.29 o
  14   3  -3      848.65      854.53     18.47 o
  15   3  -3      211.33      183.99     14.82 o
  16   3  -3      538.37      516.98     18.03 o
  17   3  -3      713.12      621.14     19.13 o
  18   3  -3     1765.06     1652.08     25.66 o
  19   3  -3      254.86      238.89     18.29 o
  20   3  -3      191.62      190.49     17.93 o
  21   3  -3      137.94      154.95     19.06 o
  22   3  -3      190.58      246.30     20.43 o
  23   3  -3      345.99      391.13     21.53 o
  24   3  -3       91.25      114.70     19.71 o
  25   3  -3      225.83      223.89     20.63 o
  26   3  -3      340.94      328.19     20.48 o
  27   3  -3        6.25        7.72     17.97 o
  28   3  -3        4.88        6.13     18.49 o
   1   4  -3       45.83       39.92     11.63 o
   2   4  -3       53.78       41.07     12.02 o
   3   4  -3      898.44      923.51     27.72 o
   4   4  -3      196.62      224.18     17.86 o
   5   4  -3      137.48      121.06     16.23 o
   6   4  -3       16.92       12.35     15.26 o
   7   4  -3       32.00       42.91     16.84 o
   8   4  -3      110.23      115.71     17.41 o
   9   4  -3     1085.21     1079.80     22.38 o
  10   4  -3      209.60      203.87     17.66 o
  11   4  -3      113.30      117.05     17.20 o
  12   4  -3      114.45       77.74     16.53 o
  13   4  -3      349.58      353.70     18.68 o
  14   4  -3        3.58        4.21     17.00 o
  15   4  -3       69.26       60.84     15.89 o
  16   4  -3       31.53       26.37     16.41 o
  17   4  -3       56.98       41.63     16.63 o
  18   4  -3       10.12       18.10     16.56 o
  19   4  -3       65.42       51.86     17.91 o
  20   4  -3      195.75      156.92     19.18 o
  21   4  -3      210.26      215.70     19.60 o
  22   4  -3        9.44       -0.16     17.78 o
  23   4  -3       30.81       27.57     18.09 o
   1   5  -3      816.16      857.88     19.21 o
   2   5  -3       30.20       50.38     15.15 o
   3   5  -3        6.03       -4.85     14.57 o
   4   5  -3      100.96       59.52     22.04 o
   5   5  -3      102.10      105.59     14.40 o
   6   5  -3       10.10       -3.73     17.90 o
   7   5  -3      152.99      145.82     30.19 o
   8   5  -3      133.19      134.48     18.87 o
   9   5  -3      179.79      166.73     18.66 o
  10   5  -3       83.46       82.74     19.47 o
  11   5  -3      103.90      112.65     19.46 o
  12   5  -3       77.30       72.56     17.95 o
  13   5  -3       31.42       43.89     17.65 o
  14   5  -3       30.11       14.15     19.15 o
  15   5  -3      267.17      268.41     21.54 o
  16   5  -3       67.57       84.99     18.79 o
  17   5  -3       29.09       24.02     18.32 o
  18   5  -3       16.40       24.41     17.92 o
   1   6  -3       21.25       16.81     16.06 o
   2   6  -3       16.00       31.91     18.52 o
   3   6  -3       24.34       36.29     15.79 o
   4   6  -3       26.30       24.40     16.11 o
   5   6  -3       96.79       95.29     15.28 o
   6   6  -3       10.57        1.03     15.73 o
   7   6  -3       24.68       24.93     15.09 o
   8   6  -3       22.62       22.80     17.14 o
   9   6  -3       15.98        7.32     15.93 o
  10   6  -3        0.34      -12.13     15.59 o
  11   6  -3       37.17       35.27     16.86 o
  12   6  -3       74.57       51.78     17.17 o
  13   6  -3       20.65       -8.08     25.14 o
   4   0  -2       63.03       91.96      3.23 o
   6   0  -2     1644.50     1571.36     10.74 o
   8   0  -2    11782.03    11439.03     31.22 o
  10   0  -2       14.43       16.06      7.78 o
  12   0  -2      846.69      844.37     13.67 o
  14   0  -2     4359.43     4205.41     27.23 o
  16   0  -2     3048.50     3262.96     26.58 o
  18   0  -2       35.78       39.64     12.47 o
  20   0  -2      679.88      629.43     18.16 o
  22   0  -2      452.78      442.90     17.98 o
  24   0  -2      295.00      292.35     18.60 o
  26   0  -2     3657.53     3733.43     38.71 o
  28   0  -2      191.42      214.83     21.19 o
  30   0  -2       28.34       36.97     18.88 o
  32   0  -2       68.32       86.91     20.18 o
  34   0  -2       84.36       75.66     21.21 o
   1   1  -2    18159.53    18186.78     30.23 o
   2   1  -2    58466.93    56956.21    216.21 o
   3   1  -2     6743.39     6470.50     19.56 o
   4   1  -2    46907.04    46723.49    207.53 o
   5   1  -2    20680.95    20782.82     36.70 o
   6   1  -2    18670.99    18349.16     35.82 o
   7   1  -2      154.89      142.78      8.14 o
   8   1  -2    17044.49    16920.17     39.11 o
   9   1  -2    12706.31    12348.50     35.82 o
  10   1  -2     2397.15     2259.88     17.67 o
  11   1  -2      441.40      444.36     11.13 o
  12   1  -2      144.11      166.70     10.11 o
  13   1  -2     7734.22     7621.95     34.26 o
  14   1  -2     4081.09     4041.89     26.60 o
  15   1  -2      471.63      462.39     14.15 o
  16   1  -2      790.32      812.61     16.84 o
  17   1  -2      566.61      546.84     15.76 o
  18   1  -2      146.36      163.81     14.59 o
  19   1  -2     1213.43     1266.31     21.79 o
  20   1  -2      704.07      765.19     19.52 o
  21   1  -2     1273.01     1265.67     22.99 o
  22   1  -2      181.89      205.67     16.68 o
  23   1  -2      170.33      169.55     17.01 o
  24   1  -2      825.81      855.87     22.60 o
  25   1  -2      301.66      352.70     21.31 o
  26   1  -2      422.36      415.53     22.42 o
  27   1  -2       27.50       37.03     19.27 o
  28   1  -2      194.14      207.20     20.10 o
  29   1  -2       64.46       85.26     19.43 o
  30   1  -2      230.43      267.92     21.11 o
  31   1  -2       10.47       32.49     18.86 o
  32   1  -2       74.30       70.88     19.75 o
  33   1  -2      164.10      150.60     20.78 o
  34   1  -2      148.39      137.86     20.77 o
  35   1  -2       21.52        3.31     19.50 o
  36   1  -2        9.68       11.97     19.77 o
  37   1  -2        0.53       -0.80     19.62 o
  38   1  -2       22.10       39.18     20.31 o
  39   1  -2        2.02        5.05     21.10 o
  40   1  -2       27.93       53.43     22.65 o
   1   2  -2      452.04      395.60      9.94 o
   2   2  -2      655.68      631.83     11.62 o
   3   2  -2     2529.78     2507.90     18.47 o
   4   2  -2     4799.31     4956.13     25.32 o
   5   2  -2     2315.35     2535.00     19.18 o
   6   2  -2     1175.78     1154.66     14.59 o
   7   2  -2      296.47      303.02     11.14 o
   8   2  -2     1181.71     1104.70     14.87 o
   9   2  -2     1443.06     1348.90     16.75 o
  10   2  -2      278.44      289.82     12.09 o
  11   2  -2     6478.46     6518.72     32.81 o
  12   2  -2     1692.28     1702.90     19.78 o
  13   2  -2      556.38      577.19     15.30 o
  14   2  -2     1117.79     1061.79     18.24 o
  15   2  -2     3749.87     3684.49     28.93 o
  16   2  -2      203.39      212.50     14.93 o
  17   2  -2      498.78      476.91     16.74 o
  18   2  -2     1895.86     1848.98     24.46 o
  19   2  -2      426.67      464.96     17.63 o
  20   2  -2      108.98      134.75     15.96 o
  21   2  -2      344.46      341.18     18.10 o
  22   2  -2      115.62      118.55     17.71 o
  23   2  -2      405.03      401.59     20.03 o
  24   2  -2       63.63       48.44     18.34 o
  25   2  -2      125.64      124.15     20.04 o
  26   2  -2      169.03      146.99     20.58 o
  27   2  -2     1285.55     1319.00     29.03 o
  28   2  -2      457.77      365.04     23.09 o
  29   2  -2       43.98       25.55     20.82 o
  30   2  -2        2.49      -19.02     19.02 o
  31   2  -2       16.81       44.39     20.39 o
  32   2  -2       41.84       50.27     20.07 o
  33   2  -2       98.29      102.91     20.23 o
  34   2  -2      104.71      115.37     22.06 o
  35   2  -2        7.43       13.73     22.03 o
  36   2  -2        6.90       11.12     20.50 o
   0   3  -2     1370.00     1471.86     20.45 o
   1   3  -2      401.28      358.22     10.87 o
   2   3  -2      331.67      305.56     14.39 o
   3   3  -2      495.68      470.39     14.93 o
   4   3  -2     1090.99     1039.97     57.05 o
   5   3  -2      669.85      650.80     15.70 o
   6   3  -2     1506.38     1510.85     20.40 o
   7   3  -2      260.49      267.66     13.92 o
   8   3  -2     1706.04     1682.08     21.23 o
   9   3  -2     1244.75     1270.75     19.99 o
  10   3  -2      501.55      501.11     15.89 o
  11   3  -2      154.34      134.02     13.71 o
  12   3  -2        0.31      -13.02     13.26 o
  13   3  -2      134.83      124.48     13.78 o
  14   3  -2      293.24      289.76     15.68 o
  15   3  -2      104.38      106.96     14.47 o
  16   3  -2      326.49      347.31     16.71 o
  17   3  -2      246.79      247.66     17.34 o
  18   3  -2      361.38      344.53     18.49 o
  19   3  -2      447.59      442.41     19.71 o
  20   3  -2       72.77       73.45     18.60 o
  21   3  -2      359.07      335.96     20.79 o
  22   3  -2        7.82       33.96     19.23 o
  23   3  -2      429.14      430.98     22.32 o
  24   3  -2      480.80      476.86     23.25 o
  25   3  -2      251.15      289.05     21.98 o
  26   3  -2      673.32      656.91     24.23 o
  27   3  -2       62.78       65.11     18.96 o
  28   3  -2        3.07       -1.25     19.22 o
  29   3  -2       32.31       12.07     20.12 o
  30   3  -2       16.20       21.51     19.53 o
  31   3  -2       18.02       19.45     21.18 o
   0   4  -2      929.06      831.45     22.53 o
   1   4  -2       24.33        7.52     11.73 o
   2   4  -2      806.71      833.16     16.16 o
   3   4  -2      254.21      252.65     13.07 o
   4   4  -2      388.23      426.31     14.22 o
   5   4  -2      558.80      598.83     20.70 o
   6   4  -2       92.80       83.89     16.56 o
   7   4  -2      409.44      433.58     19.58 o
   8   4  -2      475.20      507.22     20.09 o
   9   4  -2      251.86      265.65     18.28 o
  10   4  -2      284.68      258.68     18.33 o
  11   4  -2       24.67       19.39     17.01 o
  12   4  -2      243.75      229.76     17.69 o
  13   4  -2       89.54       91.78     17.88 o
  14   4  -2      162.76      142.33     17.93 o
  15   4  -2       18.72       10.49     16.79 o
  16   4  -2       40.65       64.05     17.07 o
  17   4  -2      183.70      188.41     19.03 o
  18   4  -2      187.82      210.53     19.34 o
  19   4  -2       36.49       24.31     17.04 o
  20   4  -2       32.16       34.51     17.58 o
  21   4  -2      468.53      445.47     21.13 o
  22   4  -2       15.49       18.04     18.10 o
  23   4  -2      125.41      116.33     19.83 o
  24   4  -2       27.20       30.99     18.64 o
  25   4  -2       37.99       47.06     19.20 o
  26   4  -2      314.65      295.24     21.53 o
   0   5  -2      402.65      408.60     23.40 o
   1   5  -2      457.77      450.39     16.79 o
   2   5  -2       64.98       58.99     14.54 o
   3   5  -2      286.62      280.44     15.77 o
   4   5  -2      108.13       69.02     14.80 o
   5   5  -2      197.58      181.27     21.24 o
   6   5  -2       19.95       -5.52     15.04 o
   7   5  -2      233.03      214.65     16.79 o
   8   5  -2       40.30       30.54     15.51 o
   9   5  -2      188.89      185.12     20.23 o
  10   5  -2       81.47      100.66     20.38 o
  11   5  -2       71.56       64.38     19.54 o
  12   5  -2       67.21       74.54     18.19 o
  13   5  -2      153.11      166.31     19.01 o
  14   5  -2        9.34        5.07     18.06 o
  15   5  -2       56.26       52.92     19.58 o
  16   5  -2        1.60        5.62     19.40 o
  17   5  -2       63.15       92.79     19.92 o
  18   5  -2        6.96        9.21     20.00 o
  19   5  -2       16.27       14.92     20.49 o
  20   5  -2       12.75       23.89     20.55 o
  21   5  -2      355.75      322.64     23.59 o
   0   6  -2      106.22      136.14     25.35 o
   1   6  -2       56.36       53.31     16.17 o
   2   6  -2       22.76       26.10     14.97 o
   3   6  -2        0.25       15.56     16.72 o
   4   6  -2       66.63       66.97     16.24 o
   5   6  -2       49.88       36.43     16.63 o
   6   6  -2       28.37       31.46     15.03 o
   7   6  -2       22.71       17.20     15.81 o
   8   6  -2       61.04       46.75     15.21 o
   9   6  -2       67.74       73.22     16.70 o
  10   6  -2       42.19       37.29     17.19 o
  11   6  -2       31.97       44.72     16.74 o
  12   6  -2       22.81       17.70     15.57 o
  13   6  -2       28.30       26.92     15.80 o
  14   6  -2        6.63       22.42     20.09 o
  15   6  -2        7.64       -1.39     19.90 o
  16   6  -2       19.95       23.79     20.33 o
   6   0  -1    41187.73    38004.76    195.10 o
   8   0  -1    10790.32    10069.11     30.47 o
  10   0  -1       75.73       89.73      8.87 o
  12   0  -1    22465.52    21854.44     54.28 o
  14   0  -1     3401.27     3378.67     25.03 o
  16   0  -1      361.27      408.88     14.37 o
  18   0  -1     8684.48     8892.08     44.32 o
  20   0  -1      225.71      215.10     16.10 o
  22   0  -1      880.54      886.95     21.55 o
  24   0  -1     2171.10     2355.88     31.33 o
  26   0  -1     2503.64     2317.51     32.50 o
  28   0  -1      228.84      259.95     21.40 o
  30   0  -1      621.74      601.26     25.37 o
  32   0  -1        2.00        9.06     18.53 o
  34   0  -1       24.28       22.19     20.87 o
  36   0  -1       92.68       95.64     21.89 o
   1   1  -1    11920.75    12101.52     25.74 o
   2   1  -1       65.87       68.11      5.22 o
   3   1  -1     4107.87     4238.92     16.81 o
   4   1  -1      485.10      490.78      8.43 o
   5   1  -1    11571.64    11640.36     29.18 o
   6   1  -1     1436.23     2724.89     17.48 o
   7   1  -1     4155.34     4261.60     20.77 o
   8   1  -1       58.17       71.25      8.82 o
   9   1  -1    15700.45    14649.35     40.38 o
  10   1  -1    18085.17    17991.66     46.38 o
  11   1  -1      319.86      335.67     10.82 o
  12   1  -1     2755.61     2805.69     21.57 o
  13   1  -1     3263.71     3416.54     24.55 o
  14   1  -1      402.19      394.11     13.63 o
  15   1  -1     1479.18     1401.76     19.28 o
  16   1  -1      525.92      570.82     15.69 o
  17   1  -1      124.82      116.78     14.44 o
  18   1  -1     3126.20     3084.40     28.66 o
  19   1  -1     2035.30     2139.36     26.29 o
  20   1  -1     2057.37     2230.74     27.45 o
  21   1  -1      435.29      393.32     17.98 o
  22   1  -1       31.60       32.38     15.67 o
  23   1  -1       21.19       69.55     18.02 o
  24   1  -1     3097.72     3217.92     34.54 o
  25   1  -1     2497.48     2500.64     33.39 o
  26   1  -1       63.27      135.26     20.65 o
  27   1  -1       44.78       45.80     20.17 o
  28   1  -1      269.30      324.70     22.78 o
  29   1  -1      796.85      940.64     27.29 o
  30   1  -1      149.40      160.82     21.38 o
  31   1  -1      108.43      119.35     20.56 o
  32   1  -1       22.96       31.70     19.73 o
  33   1  -1       80.09       68.61     20.37 o
  34   1  -1       20.29       23.73     20.13 o
  35   1  -1       41.34       50.68     20.48 o
  36   1  -1       43.12       70.70     21.03 o
  37   1  -1       59.39       52.44     21.43 o
  38   1  -1       13.53       44.62     21.92 o
  39   1  -1        1.49       14.51     22.57 o
  40   1  -1      139.63      174.01     25.60 o
   1   2  -1     1012.51     1001.79     20.74 o
   2   2  -1      101.00       96.26      8.41 o
   3   2  -1     5262.65     5347.75     26.33 o
   4   2  -1     7422.24     7808.03     31.86 o
   5   2  -1     3373.23     3500.60     22.75 o
   6   2  -1      142.54      141.26     10.17 o
   7   2  -1     3335.50     3560.54     23.60 o
   8   2  -1     4783.88     4892.57     27.17 o
   9   2  -1     1864.81     1925.52     19.52 o
  10   2  -1      234.18      245.72     12.02 o
  11   2  -1      906.91      912.20     16.36 o
  12   2  -1      171.62      190.09     13.07 o
  13   2  -1     2303.43     2238.90     23.07 o
  14   2  -1      429.13      412.84     14.98 o
  15   2  -1     5435.63     5437.34     35.05 o
  16   2  -1     2029.68     1993.85     24.33 o
  17   2  -1      242.47      258.30     15.65 o
  18   2  -1     1506.63     1465.95     23.31 o
  19   2  -1      254.85      278.96     17.01 o
  20   2  -1       41.09       49.36     16.01 o
  21   2  -1      195.93      226.26     18.18 o
  22   2  -1      246.08      249.12     18.76 o
  23   2  -1     1304.89     1212.19     25.35 o
  24   2  -1      829.86      827.41     23.93 o
  25   2  -1      174.55      158.48     21.05 o
  26   2  -1      387.29      401.46     22.11 o
  27   2  -1      290.57      311.24     23.47 o
  28   2  -1       55.55       46.32     20.02 o
  29   2  -1      200.36      162.67     22.66 o
  30   2  -1       27.73       15.47     19.70 o
  31   2  -1      100.83       74.51     21.75 o
  32   2  -1       18.97       43.75     20.75 o
  33   2  -1       52.02       81.17     20.34 o
  34   2  -1        8.39       33.28     21.68 o
  35   2  -1        5.48       12.81     22.44 o
  36   2  -1        3.64       10.99     21.34 o
  37   2  -1       19.01       16.00     20.58 o
  38   2  -1        2.63        5.32     21.68 o
  39   2  -1       43.31       40.13     24.52 o
   1   3  -1     1752.70     1736.10     63.41 o
   2   3  -1      691.35      710.48     25.22 o
   3   3  -1      538.75      502.97     20.02 o
   4   3  -1      344.09      334.78      9.73 o
   5   3  -1      283.18      285.25     13.80 o
   6   3  -1      794.21      889.74     17.95 o
   7   3  -1       93.34      123.45     13.60 o
   8   3  -1     1403.77     1389.29     20.41 o
   9   3  -1     1197.83     1221.11     20.17 o
  10   3  -1      383.05      366.52     15.73 o
  11   3  -1        4.33        1.87     13.24 o
  12   3  -1        4.38      -14.13     14.13 o
  13   3  -1      284.10      247.19     15.55 o
  14   3  -1      123.14      101.83     14.31 o
  15   3  -1      110.14      108.09     14.95 o
  16   3  -1      177.29      181.97     16.69 o
  17   3  -1      107.71       97.61     15.91 o
  18   3  -1      238.55      230.68     17.80 o
  19   3  -1      121.89      117.52     18.35 o
  20   3  -1      157.75      150.25     19.31 o
  21   3  -1      435.11      478.97     21.60 o
  22   3  -1     1359.96     1285.15     27.23 o
  23   3  -1       12.12       26.10     19.23 o
  24   3  -1      519.87      523.88     23.16 o
  25   3  -1      541.38      533.88     24.17 o
  26   3  -1       91.45      148.04     21.47 o
  27   3  -1       47.14       28.17     18.58 o
  28   3  -1       18.12        0.59     18.33 o
  29   3  -1       56.13       56.18     21.05 o
  30   3  -1        3.13        0.84     19.17 o
  31   3  -1        9.73       10.02     21.70 o
  32   3  -1       32.83       15.50     21.30 o
  33   3  -1       15.83       -3.36     23.16 o
  34   3  -1       74.07       52.98     22.04 o
   1   4  -1      802.08      817.63     17.31 o
   2   4  -1      172.20      161.33     23.90 o
   3   4  -1      284.15      259.55     13.48 o
   4   4  -1      114.01      137.62     22.89 o
   5   4  -1     1436.54     1441.89     25.25 o
   6   4  -1       86.64      106.38     17.86 o
   7   4  -1      345.39      385.92     20.07 o
   8   4  -1      154.55      162.79     17.70 o
   9   4  -1      275.39      297.27     19.26 o
  10   4  -1       18.88       19.92     16.59 o
  11   4  -1       45.18       52.40     17.42 o
  12   4  -1       47.02       50.00     17.02 o
  13   4  -1      205.38      180.39     19.22 o
  14   4  -1       70.50       48.96     18.01 o
  15   4  -1       78.26       56.55     18.95 o
  16   4  -1      544.88      528.00     21.19 o
  17   4  -1      204.74      188.96     19.04 o
  18   4  -1       39.86       19.89     18.27 o
  19   4  -1        8.18       23.88     19.06 o
  20   4  -1      341.36      307.22     21.32 o
  21   4  -1       21.04       27.06     19.27 o
  22   4  -1       82.05       96.09     20.12 o
  23   4  -1      334.96      356.89     22.98 o
  24   4  -1       92.67      108.49     21.63 o
  25   4  -1       73.31      103.04     21.47 o
  26   4  -1      464.49      419.73     23.93 o
  27   4  -1       15.01       36.12     19.97 o
  28   4  -1       84.77       75.93     21.08 o
  29   4  -1        9.94       44.81     22.84 o
  30   4  -1       49.74       74.67     22.03 o
   1   5  -1      901.74      903.26     20.13 o
   2   5  -1       17.06       31.98     16.00 o
   3   5  -1      748.18      776.34     22.76 o
   4   5  -1       17.72       12.83     15.09 o
   5   5  -1      270.57      266.76     15.80 o
   6   5  -1      109.06       91.84     15.61 o
   7   5  -1      152.92      140.40     15.63 o
   8   5  -1       84.67       89.69     20.19 o
   9   5  -1      311.87      287.07     22.45 o
  10   5  -1       59.45       61.80     20.70 o
  11   5  -1       27.34       33.66     19.41 o
  12   5  -1       78.52       76.89     18.50 o
  13   5  -1      240.95      223.42     19.96 o
  14   5  -1       36.83       26.14     18.53 o
  15   5  -1      146.12      126.98     20.28 o
  16   5  -1      125.30      101.70     20.30 o
  17   5  -1       45.44       51.99     19.92 o
  18   5  -1       80.27       68.30     20.80 o
  19   5  -1        5.43       21.08     20.73 o
  20   5  -1       37.11       69.98     21.17 o
  21   5  -1       46.94       59.96     20.62 o
  22   5  -1       12.54       31.22     19.30 o
  23   5  -1       14.43       27.79     19.59 o
  24   5  -1       34.58       51.63     21.17 o
  25   5  -1      107.41       89.24     23.69 o
   1   6  -1       94.04      136.39     17.89 o
   2   6  -1       93.20      138.35     17.56 o
   3   6  -1       22.83       49.83     15.44 o
   4   6  -1        0.17        9.33     16.64 o
   5   6  -1       17.01        9.71     15.90 o
   6   6  -1        1.31      -12.17     16.93 o
   7   6  -1       24.38       11.83     15.16 o
   8   6  -1       29.75       21.13     15.69 o
   9   6  -1        3.35        7.32     15.92 o
  10   6  -1       25.11       14.73     15.68 o
  11   6  -1       26.82       38.74     16.50 o
  12   6  -1       51.21       73.16     22.85 o
  13   6  -1        8.30       18.69     16.85 o
  14   6  -1       11.42        7.00     16.32 o
  15   6  -1        7.63        5.30     20.01 o
  16   6  -1       84.55       83.17     22.51 o
  17   6  -1       16.87       22.19     22.26 o
  18   6  -1       19.56        6.26     22.73 o
  19   6  -1       47.51       51.13     21.71 o
   6   0   0     1051.90     1078.77      9.73 o
   8   0   0    12193.95    12071.48     34.02 o
  10   0   0       58.42       55.80      9.44 o
  12   0   0    30417.05    29942.47     65.29 o
  14   0   0      254.32      270.27     12.32 o
  16   0   0     3086.93     3279.50     27.19 o
  18   0   0     1491.30     1561.93     22.76 o
  20   0   0     6553.63     6633.64     42.15 o
  22   0   0      474.69      469.46     19.78 o
  24   0   0     1001.03     1058.45     25.05 o
  26   0   0      547.84      598.09     24.68 o
  28   0   0     1582.70     1525.92     30.13 o
  30   0   0      248.64      215.06     22.70 o
  32   0   0       51.83       71.75     20.65 o
  34   0   0        2.45       -9.26     20.09 o
  36   0   0      164.38      198.68     23.91 o
  38   0   0      217.26      260.30     23.68 o
   0   1   0      172.46      196.56      5.72 o
   1   1   0     3203.99     3676.47     15.44 o
   2   1   0     1935.71     2056.58     12.52 o
   3   1   0     3808.70     3552.13     16.40 o
   4   1   0      204.74      215.26      7.90 o
   5   1   0      312.85      374.79      9.40 o
   6   1   0    63684.81    58663.74    273.20 o
   7   1   0     7583.94     7559.12     27.64 o
   8   1   0      177.40      187.09      9.69 o
   9   1   0      389.88      479.54     12.11 o
  10   1   0       43.53      137.01     11.99 o
  11   1   0     1815.99     2011.48     19.06 o
  12   1   0      351.14      388.08     12.63 o
  13   1   0      778.76      893.44     15.84 o
  14   1   0     4972.56     5275.08     31.57 o
  15   1   0      513.90      556.20     15.79 o
  16   1   0      200.98      185.61     14.38 o
  17   1   0      645.50      666.03     17.87 o
  18   1   0     6661.45     6689.37     40.57 o
  19   1   0      701.50      787.34     20.41 o
  20   1   0      281.53      345.09     17.55 o
  21   1   0        0.18       -2.19     16.18 o
  22   1   0       54.88       85.09     16.79 o
  23   1   0      783.89      742.83     22.87 o
  24   1   0      641.49      666.92     23.67 o
  25   1   0      737.59      801.42     24.25 o
  26   1   0      511.76      588.89     23.86 o
  27   1   0       66.43       83.38     20.84 o
  28   1   0      132.11      122.21     21.73 o
  29   1   0      288.25      318.41     24.16 o
  30   1   0     1000.43      966.94     28.18 o
  31   1   0      264.68      312.75     23.37 o
  32   1   0       29.98       64.25     21.11 o
  33   1   0        1.73       -5.03     20.31 o
  34   1   0        7.64       14.93     20.87 o
  35   1   0       28.53        3.33     21.04 o
  36   1   0        4.53       15.53     21.45 o
  37   1   0        3.18       19.97     21.97 o
  38   1   0        9.54       19.04     22.19 o
  39   1   0      120.31      125.18     24.13 o
  40   1   0       85.30      113.87     25.40 o
   0   2   0     4699.10     4740.43     17.37 o
   1   2   0      527.44      582.35      4.37 o
   2   2   0      304.93      297.92      5.07 o
   3   2   0     2062.55     2144.20     18.39 o
   4   2   0      301.66      292.81     11.15 o
   5   2   0     1893.59     2105.78     19.20 o
   6   2   0       29.31       15.38      9.47 o
   7   2   0     2417.58     2570.21     21.40 o
   8   2   0     2978.03     3042.18     23.38 o
   9   2   0     9996.56    10259.77     40.75 o
  10   2   0      605.03      576.92     14.44 o
  11   2   0      204.09      185.94     13.36 o
  12   2   0     5284.17     5460.36     32.79 o
  13   2   0     8830.68     8445.83     40.81 o
  14   2   0      987.34     1019.11     19.07 o
  15   2   0     2619.05     2583.84     26.37 o
  16   2   0     1363.03     1457.06     22.23 o
  17   2   0      516.48      498.77     17.74 o
  18   2   0       19.24       82.24     15.82 o
  19   2   0      991.34     1016.03     22.05 o
  20   2   0      909.72      970.07     22.48 o
  21   2   0        2.43       11.37     17.27 o
  22   2   0        5.24       -0.76     18.20 o
  23   2   0      207.26      199.00     19.99 o
  24   2   0      165.56      163.02     20.14 o
  25   2   0        1.13        5.00     20.18 o
  26   2   0      234.52      226.98     21.54 o
  27   2   0       48.05       39.35     21.19 o
  28   2   0      887.51      945.25     28.12 o
  29   2   0      251.51      214.87     23.45 o
  30   2   0        0.43       -9.88     20.14 o
  31   2   0        0.04       -1.86     21.93 o
  32   2   0       72.01       53.42     21.01 o
  33   2   0       55.08       38.49     19.88 o
  34   2   0        1.54        6.18     21.98 o
  35   2   0        5.97        7.69     22.57 o
  36   2   0        0.00        0.14     20.88 o
  37   2   0        0.70       12.40     20.39 o
  38   2   0        6.31        9.75     23.41 o
  39   2   0        0.05        4.77     25.08 o
   0   3   0      586.18      558.09     18.86 o
   1   3   0      435.94      426.04      6.65 o
   2   3   0     5541.34     5640.32     76.49 o
   3   3   0      388.37      408.41      7.51 o
   4   3   0        2.03       -4.73      6.04 o
   5   3   0        0.12       10.39     13.10 o
   6   3   0     7251.53     7662.20     40.42 o
   7   3   0      856.29      932.87     18.61 o
   8   3   0       49.86       57.72     13.69 o
   9   3   0      100.84      132.49     14.55 o
  10   3   0        1.37        7.01     13.20 o
  11   3   0       29.30       65.30     14.28 o
  12   3   0       19.35        9.60     14.85 o
  13   3   0        1.13       -6.50     14.21 o
  14   3   0      412.36      398.67     17.19 o
  15   3   0      662.57      671.34     20.29 o
  16   3   0       29.93       22.97     15.67 o
  17   3   0      169.03      170.54     17.98 o
  18   3   0      801.25      808.71     21.74 o
  19   3   0       82.66      103.13     18.03 o
  20   3   0       28.29       35.21     18.70 o
  21   3   0      348.42      309.39     21.88 o
  22   3   0     1044.90      921.68     25.73 o
  23   3   0       69.50       98.67     20.67 o
  24   3   0      327.76      295.32     21.52 o
  25   3   0       10.66       31.06     19.65 o
  26   3   0      256.90      274.59     22.30 o
  27   3   0       42.70       58.22     20.93 o
  28   3   0        3.05       12.35     18.77 o
  29   3   0        9.04       19.75     20.52 o
  30   3   0        0.04       -6.02     21.29 o
  31   3   0       73.72       67.13     20.86 o
  32   3   0      103.23       56.17     23.59 o
  33   3   0        0.68      -17.16     21.42 o
  34   3   0       27.89        8.10     24.30 o
  35   3   0       31.16        7.65     23.76 o
  36   3   0        5.49      -15.96     22.52 o
  37   3   0        0.55      -25.35     25.35 o
   0   4   0     3813.30     3955.87     36.88 o
   1   4   0        9.99       25.59     13.10 o
   2   4   0       12.66       -6.23     12.67 o
   3   4   0      516.52      516.48     22.90 o
   4   4   0     1585.83     1547.29     19.06 o
   5   4   0      183.08      216.69     20.26 o
   6   4   0       79.18       47.16     17.53 o
   7   4   0      296.97      302.69     19.17 o
   8   4   0      651.87      600.28     21.61 o
   9   4   0       57.66       60.24     17.03 o
  10   4   0       61.72       74.07     18.58 o
  11   4   0        7.64        8.73     16.99 o
  12   4   0      159.33      176.13     18.98 o
  13   4   0      345.63      339.92     20.57 o
  14   4   0       92.25       78.50     18.82 o
  15   4   0       24.46       31.41     19.47 o
  16   4   0      337.26      322.58     20.85 o
  17   4   0      282.27      331.90     20.56 o
  18   4   0       92.33       92.50     18.82 o
  19   4   0        8.39        0.50     18.45 o
  20   4   0      136.06      151.69     20.12 o
  21   4   0      493.68      511.93     23.12 o
  22   4   0        2.51       36.05     19.87 o
  23   4   0      111.55       87.33     20.59 o
  24   4   0       24.40       31.03     19.76 o
  25   4   0       47.42       95.33     20.26 o
  26   4   0      170.64      224.65     22.79 o
  27   4   0       82.55      105.84     23.24 o
  28   4   0       36.87       72.15     22.72 o
  29   4   0      460.85      474.80     24.90 o
  30   4   0      148.92      164.05     24.70 o
  31   4   0       72.88       90.44     22.64 o
  32   4   0        0.39       14.62     21.73 o
  33   4   0       27.11       36.16     24.00 o
   0   5   0     1022.53      916.63     28.23 o
   1   5   0      398.08      406.79     17.67 o
   2   5   0       66.84       60.30     23.25 o
   3   5   0      979.07     1030.65     20.73 o
   4   5   0      933.28     1029.44     20.64 o
   5   5   0      158.39      158.38     17.17 o
   6   5   0       98.70       74.19     16.28 o
   7   5   0      118.70      110.36     16.66 o
   8   5   0      539.97      551.84     18.02 o
   9   5   0      313.63      339.98     17.42 o
  10   5   0        1.94      -18.74     19.22 o
  11   5   0        3.40        5.57     18.99 o
  12   5   0      141.57      139.24     19.72 o
  13   5   0      183.76      165.44     19.65 o
  14   5   0       35.97       45.10     19.73 o
  15   5   0       46.89       63.05     20.04 o
  16   5   0       97.86       84.08     20.24 o
  17   5   0       33.77       32.31     19.50 o
  18   5   0      100.47       84.91     20.51 o
  19   5   0      158.07      131.19     20.99 o
  20   5   0        6.81       11.42     19.80 o
  21   5   0       48.76       48.81     20.30 o
  22   5   0       71.13       65.26     20.98 o
  23   5   0       45.92       58.56     22.52 o
  24   5   0        0.02        5.77     22.55 o
  25   5   0      104.72       84.69     22.57 o
  26   5   0       31.00       20.36     20.82 o
  27   5   0       21.72       30.05     23.22 o
  28   5   0        4.48       44.60     24.34 o
   0   6   0      687.34      809.57     31.78 o
   1   6   0      651.85      727.82     74.15 o
   2   6   0      251.62      317.98     18.50 o
   3   6   0       28.68       55.58     26.14 o
   4   6   0        3.59        2.67     15.43 o
   5   6   0        0.24       -0.74     16.27 o
   6   6   0        0.04       -9.77     16.06 o
   7   6   0        0.01       -8.80     16.83 o
   8   6   0        0.10       -7.55     16.58 o
   9   6   0        8.86       -3.01     14.90 o
  10   6   0       43.13       22.48     15.77 o
  11   6   0        0.03        2.45     27.78 o
  12   6   0        0.82       11.73     17.43 o
  13   6   0       10.53       17.34     19.26 o
  14   6   0        2.58       -7.00     15.81 o
  15   6   0       11.02        9.12     15.42 o
  16   6   0       17.21        4.49     22.28 o
  17   6   0      160.41      108.17     23.52 o
  18   6   0        2.31       14.09     22.42 o
  19   6   0       18.40       15.98     20.84 o
  20   6   0       59.17       58.27     22.98 o
   6   0   1    41219.11    38590.46    211.09 o
   8   0   1    10812.55    10132.00     31.97 o
  10   0   1       81.32       79.78      8.36 o
  12   0   1    22441.35    21734.41     56.36 o
  14   0   1     3487.20     3413.63     26.09 o
  16   0   1      379.28      437.20     14.80 o
  18   0   1     8669.29     8749.06     45.39 o
  20   0   1      244.84      225.14     16.39 o
  22   0   1      867.74      878.77     22.73 o
  24   0   1     2163.76     2281.56     31.69 o
  26   0   1     2494.39     2302.06     33.98 o
  28   0   1      225.39      265.36     22.36 o
  30   0   1      624.98      577.28     24.97 o
  32   0   1        2.24       -9.63     21.09 o
  34   0   1       23.27       12.49     20.38 o
  36   0   1       97.76       91.09     22.91 o
  38   0   1      345.71      341.04     24.99 o
  40   0   1       11.10       20.58     24.23 o
   1   1   1    11742.30    12039.45     80.13 o
   2   1   1       52.72       54.74      6.39 o
   3   1   1     3961.31     4151.01     18.83 o
   4   1   1      492.34      507.94      9.63 o
   5   1   1    11664.06    11738.39     32.16 o
   6   1   1     1431.44     1608.97     14.00 o
   7   1   1     4056.44     3941.81     21.53 o
   8   1   1       53.07       58.76      9.97 o
   9   1   1    15775.18    14663.13     42.53 o
  10   1   1    18053.48    17806.99     49.13 o
  11   1   1      324.10      341.09     12.49 o
  12   1   1     2746.93     2801.28     22.95 o
  13   1   1     3241.61     3360.60     25.53 o
  14   1   1      402.48      398.33     14.20 o
  15   1   1     1512.36     1465.58     20.71 o
  16   1   1      517.82      523.26     16.58 o
  17   1   1      130.47      113.09     14.50 o
  18   1   1     3095.92     2991.74     29.25 o
  19   1   1     2061.90     2169.36     27.36 o
  20   1   1     2049.50     2069.01     27.75 o
  21   1   1      422.07      399.49     19.71 o
  22   1   1       31.49       35.70     17.11 o
  23   1   1       19.51       28.71     19.16 o
  24   1   1     3116.57     3251.48     36.92 o
  25   1   1     2515.52     2607.49     34.38 o
  26   1   1       64.58      105.67     20.79 o
  27   1   1       45.51       28.58     20.54 o
  28   1   1      268.03      305.03     23.84 o
  29   1   1      798.07      864.79     28.04 o
  30   1   1      136.54      167.70     23.17 o
  31   1   1      109.74      135.87     22.31 o
  32   1   1       23.22       41.69     20.83 o
  33   1   1       79.04       79.35     21.14 o
  34   1   1       20.32       34.69     20.64 o
  35   1   1       41.44       33.44     20.54 o
  36   1   1       43.11       67.85     21.25 o
  37   1   1       59.45       60.49     21.21 o
  38   1   1       13.46       44.41     21.58 o
  39   1   1        1.21       12.53     21.98 o
   1   2   1      988.21      998.84     15.04 o
   2   2   1       98.24       98.08      5.03 o
   3   2   1     5212.22     5243.82     27.92 o
   4   2   1     7444.13     7563.41     32.69 o
   5   2   1     3309.45     3551.99     24.60 o
   6   2   1      142.35      243.10     11.50 o
   7   2   1     3367.17     3369.14     24.38 o
   8   2   1     4792.47     4863.58     28.77 o
   9   2   1     1837.60     1925.29     20.99 o
  10   2   1      239.32      235.24     12.75 o
  11   2   1      912.96      870.78     17.54 o
  12   2   1      177.50      212.13     14.69 o
  13   2   1     2284.89     2156.85     24.35 o
  14   2   1      426.47      400.77     16.35 o
  15   2   1     5338.92     5332.39     35.85 o
  16   2   1     2066.90     2067.03     25.80 o
  17   2   1      247.46      256.99     17.00 o
  18   2   1     1484.02     1420.89     23.89 o
  19   2   1      243.58      249.49     17.60 o
  20   2   1       43.03       51.72     16.99 o
  21   2   1      189.16      198.20     18.75 o
  22   2   1      250.60      231.84     19.62 o
  23   2   1     1311.04     1225.66     27.34 o
  24   2   1      829.95      774.59     24.92 o
  25   2   1      178.12      187.39     20.89 o
  26   2   1      385.32      428.16     24.74 o
  27   2   1      294.71      297.57     22.53 o
  28   2   1       58.13       57.91     22.65 o
  29   2   1      202.62      165.96     21.95 o
  30   2   1       26.95       15.38     21.75 o
  31   2   1      101.67       73.57     22.96 o
  32   2   1       19.04       30.73     20.80 o
  33   2   1       50.38       81.71     22.30 o
  34   2   1        8.87       30.18     23.04 o
  35   2   1        5.49        2.78     21.71 o
  36   2   1        3.53       13.87     20.76 o
  37   2   1       18.88       15.46     23.49 o
  38   2   1        2.56      -10.59     25.33 o
   1   3   1     1729.93     1715.20     38.42 o
   2   3   1      699.19      741.29     10.32 o
   3   3   1      555.88      521.55      9.46 o
   4   3   1      340.61      347.52      8.15 o
   5   3   1      280.68      268.50     20.58 o
   6   3   1      787.34      831.55     18.79 o
   7   3   1       94.12      102.39     14.21 o
   8   3   1     1387.58     1361.59     21.67 o
   9   3   1     1224.21     1235.00     21.26 o
  10   3   1      376.50      349.27     16.12 o
  11   3   1        3.25        2.09     13.59 o
  12   3   1        4.49       12.63     15.12 o
  13   3   1      286.09      256.25     16.96 o
  14   3   1      113.44       90.87     15.68 o
  15   3   1      109.20      134.01     17.65 o
  16   3   1      176.45      168.30     17.20 o
  17   3   1      107.64       98.47     17.56 o
  18   3   1      243.07      250.31     19.82 o
  19   3   1      119.71      138.35     19.47 o
  20   3   1      160.32      148.63     19.50 o
  21   3   1      430.12      438.74     22.65 o
  22   3   1     1359.48     1291.75     28.00 o
  23   3   1       12.75       67.19     20.87 o
  24   3   1      511.14      572.70     25.20 o
  25   3   1      547.28      537.14     25.25 o
  26   3   1       98.43      158.78     21.32 o
  27   3   1       48.21       45.84     19.63 o
  28   3   1       17.46       14.03     21.02 o
  29   3   1       56.17       55.30     19.97 o
  30   3   1        2.78      -13.08     21.55 o
  31   3   1       10.03       11.60     22.01 o
  32   3   1       32.69        7.31     22.24 o
  33   3   1       16.20        9.90     22.67 o
  34   3   1       74.38       46.27     25.05 o
  35   3   1       10.26       -7.37     21.91 o
  36   3   1        0.08      -10.61     25.93 o
   1   4   1      795.59      821.44     16.77 o
   2   4   1      168.45      147.48     13.93 o
   3   4   1      288.00      270.08     14.61 o
   4   4   1      119.17      132.77     13.50 o
   5   4   1     1417.66     1450.31     20.16 o
   6   4   1       88.37      100.63     18.47 o
   7   4   1      355.30      370.74     21.36 o
   8   4   1      154.90      163.36     18.47 o
   9   4   1      279.04      272.32     20.04 o
  10   4   1       20.42       25.47     18.07 o
  11   4   1       46.52       41.16     17.75 o
  12   4   1       47.29       49.31     18.90 o
  13   4   1      207.37      173.32     19.66 o
  14   4   1       74.47       55.18     19.24 o
  15   4   1       76.19       71.49     20.10 o
  16   4   1      545.77      567.61     23.02 o
  17   4   1      199.51      197.01     20.05 o
  18   4   1       42.34       24.24     18.42 o
  19   4   1        8.06        4.37     18.34 o
  20   4   1      347.63      360.21     21.30 o
  21   4   1       21.20       50.32     19.08 o
  22   4   1       83.43       78.10     19.60 o
  23   4   1      340.56      334.25     22.29 o
  24   4   1       94.40      134.12     22.26 o
  25   4   1       72.85       99.96     22.90 o
  26   4   1      466.09      470.99     25.75 o
  27   4   1       15.22       34.46     20.42 o
  28   4   1       86.94       95.15     22.02 o
  29   4   1        9.91       42.45     23.76 o
  30   4   1       50.00       71.41     21.07 o
  31   4   1       29.92       62.83     23.55 o
  32   4   1       26.98       36.29     23.24 o
  33   4   1        6.53       -0.95     22.23 o
   1   5   1      879.59      806.06     19.68 o
   2   5   1       16.76       28.14     15.55 o
   3   5   1      743.23      711.50     19.10 o
   4   5   1       17.75       18.53     19.44 o
   5   5   1      262.25      258.30     16.29 o
   6   5   1      107.99      102.08     15.77 o
   7   5   1      149.06      141.90     16.22 o
   8   5   1       84.46       84.68     15.27 o
   9   5   1      309.66      313.41     25.33 o
  10   5   1       58.38       53.53     20.50 o
  11   5   1       25.88       14.23     20.27 o
  12   5   1       77.59       55.91     20.61 o
  13   5   1      238.85      199.07     21.79 o
  14   5   1       37.88       30.59     20.99 o
  15   5   1      143.95      111.67     21.64 o
  16   5   1      127.19      116.25     21.62 o
  17   5   1       44.64       48.05     20.11 o
  18   5   1       81.13       90.01     20.64 o
  19   5   1        5.05       11.54     19.88 o
  20   5   1       37.20       47.22     20.27 o
  21   5   1       47.20       58.50     21.57 o
  22   5   1       12.61       39.44     22.82 o
  23   5   1       14.90       16.95     22.83 o
  24   5   1       35.77       43.86     21.88 o
  25   5   1      107.39      106.28     21.44 o
  26   5   1       48.16       52.88     23.93 o
  27   5   1        3.00       21.19     24.22 o
  28   5   1       39.21       41.08     21.31 o
   1   6   1       94.20      155.04     31.13 o
   2   6   1       93.39      124.72     17.50 o
   3   6   1       22.53       39.03     27.96 o
   4   6   1        0.14        3.59     17.12 o
   5   6   1       17.03       16.10     17.57 o
   6   6   1        1.52       -5.45     15.29 o
   7   6   1       23.77        2.92     16.66 o
   8   6   1       30.47       28.12     16.55 o
   9   6   1        3.34       -2.39     16.67 o
  10   6   1       25.29       11.96     16.47 o
  11   6   1       26.74       11.19     16.03 o
  12   6   1       51.71       50.64     16.86 o
  13   6   1        8.05       20.00     21.95 o
  14   6   1       12.17        9.62     15.99 o
  15   6   1        7.33        2.15     15.70 o
  16   6   1       83.59       83.26     23.06 o
  17   6   1       17.27       23.59     23.39 o
  18   6   1       18.68       21.73     22.97 o
  19   6   1       47.75       58.31     21.64 o
   4   0   2       63.77       74.61      4.04 o
   6   0   2     1663.40     1485.45     12.06 o
   8   0   2    11784.46    11537.76     35.17 o
  10   0   2       17.81       12.83      8.42 o
  12   0   2      947.48      838.98     14.36 o
  14   0   2     4355.78     4389.30     29.50 o
  16   0   2     3127.41     3429.83     29.04 o
  18   0   2       41.64       48.40     14.03 o
  20   0   2      673.32      646.83     20.16 o
  22   0   2      448.07      419.91     19.50 o
  24   0   2      291.63      234.94     20.52 o
  26   0   2     3667.75     3494.17     39.46 o
  28   0   2      188.46      187.24     22.35 o
  30   0   2       28.59       21.74     20.43 o
  32   0   2       71.11       62.76     21.32 o
  34   0   2       82.56       60.30     22.50 o
  36   0   2       85.65       56.76     22.10 o
  38   0   2       74.47      107.78     24.61 o
   0   1   2      772.78      748.26      8.39 o
   1   1   2    18085.15    18037.16     82.84 o
   2   1   2    58594.91    57229.29    169.98 o
   3   1   2     6638.89     6502.47     23.89 o
   4   1   2    46912.92    46604.87    249.67 o
   5   1   2    20612.40    20631.29     44.00 o
   6   1   2    18657.16    17885.07     41.71 o
   7   1   2      147.12      138.43      9.35 o
   8   1   2    17037.24    16883.97     45.08 o
   9   1   2    12658.42    12421.30     40.36 o
  10   1   2     2373.55     2119.94     19.49 o
  11   1   2      443.16      389.23     12.25 o
  12   1   2      171.44      170.42     12.07 o
  13   1   2     7805.24     7702.09     37.42 o
  14   1   2     4085.31     4097.17     29.70 o
  15   1   2      483.82      489.82     16.36 o
  16   1   2      767.47      810.08     18.46 o
  17   1   2      568.70      584.65     17.81 o
  18   1   2      161.50      148.97     15.69 o
  19   1   2     1220.05     1218.13     16.21 o
  20   1   2      704.84      709.36     17.58 o
  21   1   2     1264.24     1267.49     25.42 o
  22   1   2      180.13      168.87     18.97 o
  23   1   2      173.75      151.70     20.38 o
  24   1   2      829.96      816.96     25.53 o
  25   1   2      280.61      297.14     22.37 o
  26   1   2      423.62      405.50     22.87 o
  27   1   2       29.27       45.17     21.52 o
  28   1   2      187.46      191.44     23.20 o
  29   1   2       59.52       82.46     22.29 o
  30   1   2      234.73      247.62     22.47 o
  31   1   2        9.86       22.69     20.05 o
  32   1   2       74.87       75.18     20.75 o
  33   1   2      165.56      150.71     21.65 o
  34   1   2      147.38      178.04     22.14 o
  35   1   2       21.90       23.24     20.53 o
  36   1   2        9.78       15.84     20.72 o
  37   1   2        0.68       18.40     21.04 o
  38   1   2       21.02       13.02     21.47 o
  39   1   2        1.93       23.42     21.73 o
   0   2   2     2629.53     2861.25     40.49 o
   1   2   2      469.64      422.56      6.20 o
   2   2   2      646.97      633.24     12.60 o
   3   2   2     2589.49     2578.63     43.14 o
   4   2   2     4862.36     4983.17     27.99 o
   5   2   2     2242.93     2392.37     20.89 o
   6   2   2     1160.87     1084.50     16.04 o
   7   2   2      259.07      255.93     12.42 o
   8   2   2     1186.13     1151.52     17.64 o
   9   2   2     1418.41     1288.26     18.43 o
  10   2   2      286.99      300.89     14.36 o
  11   2   2     6462.54     6793.21     36.76 o
  12   2   2     1695.54     1675.19     22.38 o
  13   2   2      546.08      570.38     17.97 o
  14   2   2     1121.68     1039.38     20.19 o
  15   2   2     3756.55     3655.11     31.71 o
  16   2   2      208.20      189.65     16.37 o
  17   2   2      505.93      487.52     19.13 o
  18   2   2     1889.90     1868.13     26.91 o
  19   2   2      430.36      460.86     20.59 o
  20   2   2      111.81      126.00     18.79 o
  21   2   2      335.24      344.54     21.01 o
  22   2   2      118.26      106.76     19.43 o
  23   2   2      382.30      350.99     21.60 o
  24   2   2       64.20       68.32     21.27 o
  25   2   2      126.92      134.41     21.59 o
  26   2   2      170.87      172.80     22.31 o
  27   2   2     1270.12     1292.36     30.83 o
  28   2   2      462.38      409.45     25.09 o
  29   2   2       42.35       28.58     21.81 o
  30   2   2        2.46      -23.02     23.02 o
  31   2   2       16.61        9.79     20.76 o
  32   2   2       41.92       29.21     23.00 o
  33   2   2       98.45      124.48     24.77 o
  34   2   2      105.00      110.66     22.14 o
  35   2   2        7.75       18.09     20.82 o
  36   2   2        7.33       22.17     24.04 o
  37   2   2        0.49        9.97     25.12 o
  38   2   2        2.63        5.60     24.42 o
   0   3   2     1359.88     1423.70     19.43 o
   1   3   2      402.28      365.93      5.89 o
   2   3   2      332.67      291.81      7.28 o
   3   3   2      481.88      452.76      8.55 o
   4   3   2     1100.71     1052.48     11.50 o
   5   3   2      675.60      646.30     23.36 o
   6   3   2     1498.97     1554.95     23.08 o
   7   3   2      251.79      263.24     16.01 o
   8   3   2     1737.99     1715.14     23.78 o
   9   3   2     1231.78     1330.99     22.46 o
  10   3   2      500.52      504.40     18.32 o
  11   3   2      153.75      141.89     15.68 o
  12   3   2        1.47       -0.20     14.76 o
  13   3   2      126.19      125.86     16.25 o
  14   3   2      298.40      295.95     17.67 o
  15   3   2       96.55      119.37     18.21 o
  16   3   2      323.32      336.96     19.10 o
  17   3   2      251.27      259.09     19.18 o
  18   3   2      365.54      371.92     21.40 o
  19   3   2      436.44      449.39     22.73 o
  20   3   2       78.63       99.97     21.39 o
  21   3   2      355.06      355.16     23.46 o
  22   3   2        9.00       59.87     21.65 o
  23   3   2      428.07      435.58     24.95 o
  24   3   2      484.96      460.73     24.71 o
  25   3   2      245.98      256.17     22.45 o
  26   3   2      662.52      672.67     26.31 o
  27   3   2       62.18       88.26     22.37 o
  28   3   2        3.04       13.24     19.72 o
  29   3   2       31.93       24.34     22.07 o
  30   3   2       15.29       -0.45     21.10 o
  31   3   2       17.61       14.95     22.95 o
  32   3   2       26.66       15.16     22.02 o
  33   3   2       15.88        0.31     24.06 o
  34   3   2       84.03       89.00     22.54 o
  35   3   2       22.01      -19.99     25.94 o
  36   3   2        3.07        4.92     23.53 o
   0   4   2      944.21      855.56     23.97 o
   1   4   2       26.38        7.30     13.37 o
   2   4   2      830.93      854.07     17.17 o
   3   4   2      256.26      272.36     14.99 o
   4   4   2      401.54      423.05     16.06 o
   5   4   2      553.79      545.85     23.00 o
   6   4   2      103.67      112.08     25.45 o
   7   4   2      409.87      434.98     21.19 o
   8   4   2      483.97      486.53     22.39 o
   9   4   2      250.06      258.05     19.92 o
  10   4   2      283.18      279.02     20.87 o
  11   4   2       26.56       16.14     19.41 o
  12   4   2      239.27      237.80     19.83 o
  13   4   2       93.65      112.29     20.17 o
  14   4   2      159.38      141.13     21.37 o
  15   4   2       16.52        2.24     19.17 o
  16   4   2       42.52       48.12     19.08 o
  17   4   2      180.40      190.25     20.08 o
  18   4   2      188.57      214.76     20.44 o
  19   4   2       37.28       28.62     18.86 o
  20   4   2       35.02       54.94     19.20 o
  21   4   2      460.20      421.38     22.40 o
  22   4   2       16.46       14.39     19.64 o
  23   4   2      119.76      125.55     22.33 o
  24   4   2       29.28       26.35     22.89 o
  25   4   2       36.26       37.65     22.30 o
  26   4   2      319.11      315.63     23.18 o
  27   4   2       30.80       65.17     22.44 o
  28   4   2        3.66       16.97     23.31 o
  29   4   2      130.54      141.28     21.60 o
  30   4   2      113.72      133.08     24.45 o
  31   4   2       27.99       25.15     23.69 o
  32   4   2       20.16       23.38     22.26 o
   0   5   2      401.13      440.52     25.68 o
   1   5   2      467.80      505.64     29.59 o
   2   5   2       64.28       78.86     15.98 o
   3   5   2      292.91      280.70     27.30 o
   4   5   2      109.04       97.38     16.68 o
   5   5   2      201.14      186.89     16.70 o
   6   5   2       20.06        9.64     15.81 o
   7   5   2      226.75      229.88     17.29 o
   8   5   2       42.15       38.04     15.53 o
   9   5   2      191.43      190.97     17.12 o
  10   5   2       85.00       81.53     16.09 o
  11   5   2       70.20       63.21     21.92 o
  12   5   2       67.41       71.08     21.92 o
  13   5   2      151.95      151.19     22.64 o
  14   5   2       10.96        5.43     21.81 o
  15   5   2       55.65       46.76     22.21 o
  16   5   2        1.63       19.42     21.83 o
  17   5   2       61.91       86.62     21.80 o
  18   5   2        7.10       12.84     20.87 o
  19   5   2       16.12        3.12     19.74 o
  20   5   2       13.31       20.43     20.09 o
  21   5   2      354.99      349.59     24.78 o
  22   5   2      182.24      172.78     24.29 o
  23   5   2       33.68       29.04     22.64 o
  24   5   2       59.49       45.73     20.55 o
  25   5   2       68.68       68.59     23.27 o
  26   5   2       22.91       -8.62     24.80 o
  27   5   2       26.69       44.01     22.49 o
   0   6   2      102.25      100.62     26.34 o
   1   6   2       59.24       47.61     16.64 o
   2   6   2       22.42       34.40     17.16 o
   3   6   2        0.11        6.74     16.54 o
   4   6   2       67.79       73.55     19.88 o
   5   6   2       50.70       50.85     16.26 o
   6   6   2       27.10       16.49     17.98 o
   7   6   2       22.26       10.64     17.13 o
   8   6   2       62.09       54.69     15.86 o
   9   6   2       67.88       63.58     17.92 o
  10   6   2       41.08       43.39     18.29 o
  11   6   2       33.15       27.95     16.76 o
  12   6   2       22.60       22.77     17.61 o
  13   6   2       28.96       35.91     16.53 o
  14   6   2        6.26        9.91     17.41 o
  15   6   2        8.37       11.90     16.71 o
  16   6   2       19.36       13.37     20.87 o
  17   6   2       62.05       56.15     24.08 o
  18   6   2       22.51       21.99     24.01 o
   4   0   3      249.77      250.94      6.23 o
   6   0   3    15917.31    16295.92     37.09 o
   8   0   3     1186.65     1136.16     14.24 o
  10   0   3    14227.11    13984.39     43.81 o
  12   0   3     3970.55     4264.02     27.50 o
  14   0   3     1488.28     1509.36     19.80 o
  16   0   3    13902.00    13498.42     53.28 o
  18   0   3     2557.12     2199.20     26.12 o
  20   0   3     2645.74     2494.68     29.80 o
  22   0   3      417.71      381.21     19.53 o
  24   0   3      269.77      285.72     20.70 o
  26   0   3     1125.55     1135.68     28.80 o
  28   0   3      428.33      395.34     23.86 o
  30   0   3      632.59      639.75     26.73 o
  32   0   3       51.04       61.24     20.79 o
  34   0   3      163.85      193.24     24.90 o
  36   0   3       33.07       23.19     20.74 o
  38   0   3       72.36       93.17     25.27 o
   1   1   3    11360.36    11439.74     54.52 o
   2   1   3    10240.07    10481.01     87.96 o
   3   1   3      710.12      691.41     11.40 o
   4   1   3    12086.91    12630.96     34.80 o
   5   1   3    21198.49    20762.88     46.19 o
   6   1   3     2056.97     2056.85     16.32 o
   7   1   3     9046.38     8871.84     33.23 o
   8   1   3      625.80      591.51     12.85 o
   9   1   3     1938.72     2024.62     19.31 o
  10   1   3     3220.71     2937.88     23.08 o
  11   1   3      132.86      140.90     12.14 o
  12   1   3      106.25       86.32     11.30 o
  13   1   3     1008.89      969.64     21.37 o
  14   1   3      345.05      384.36     10.54 o
  15   1   3      813.78      739.18     28.86 o
  16   1   3       77.47       65.89      9.66 o
  17   1   3      205.06      200.57     11.17 o
  18   1   3     2129.90     2047.60     18.60 o
  19   1   3     1929.17     2000.79     18.94 o
  20   1   3       52.59       80.40     12.20 o
  21   1   3       86.85       95.91     12.36 o
  22   1   3       38.39       32.76     12.49 o
  23   1   3      327.14      339.75     18.05 o
  24   1   3       67.27       47.15     13.77 o
  25   1   3       26.52        7.18     14.72 o
  26   1   3      265.83      309.84     27.07 o
  27   1   3      650.78      686.56     26.45 o
  28   1   3       41.98       72.53     21.29 o
  29   1   3       96.69       79.39     20.96 o
  30   1   3      378.93      375.28     23.60 o
  31   1   3       12.30       21.22     20.46 o
  32   1   3       85.92       83.58     22.43 o
  33   1   3       80.64      103.15     23.43 o
  34   1   3        1.96       31.80     23.01 o
  35   1   3        5.37       25.53     23.76 o
  36   1   3       17.27       40.62     24.37 o
  37   1   3       27.46       55.59     25.25 o
  38   1   3       15.18       13.41     25.20 o
  39   1   3       15.91       12.79     25.93 o
   1   2   3     1225.22     1298.25     17.48 o
   2   2   3     2779.75     3019.31     42.44 o
   3   2   3       76.36       76.65      5.20 o
   4   2   3      253.49      239.24     11.11 o
   5   2   3     5776.37     5781.69     30.65 o
   6   2   3     1974.30     2032.59     20.18 o
   7   2   3       95.14      104.13     11.79 o
   8   2   3      480.55      489.72     14.43 o
   9   2   3     2677.10     2599.32     24.11 o
  10   2   3      177.52      188.84     12.85 o
  11   2   3     3675.97     3537.07     28.56 o
  12   2   3     1548.76     1570.22     22.20 o
  13   2   3     4016.40     3809.81     31.58 o
  14   2   3     1101.78      874.28     19.90 o
  15   2   3      374.94      400.17     18.36 o
  16   2   3     1210.28     1105.50     22.04 o
  17   2   3      815.30      776.08     21.03 o
  18   2   3      206.69      202.42     17.77 o
  19   2   3      144.67      162.26     18.35 o
  20   2   3      163.57      181.71     18.82 o
  21   2   3      937.87      899.49     24.63 o
  22   2   3      776.06      827.87     25.22 o
  23   2   3      927.64      883.40     26.73 o
  24   2   3       44.89       15.37     20.26 o
  25   2   3     1174.84     1035.54     28.34 o
  26   2   3      550.03      571.62     26.01 o
  27   2   3       50.11       76.35     22.75 o
  28   2   3      348.92      308.15     23.78 o
  29   2   3       96.63       87.73     23.66 o
  30   2   3       43.58       18.61     21.14 o
  31   2   3       58.11       75.76     24.13 o
  32   2   3       16.26      -17.00     23.65 o
  33   2   3       48.36       43.55     22.01 o
  34   2   3        8.95       -1.96     22.18 o
  35   2   3       16.60       49.55     24.57 o
  36   2   3       42.44       50.22     24.11 o
  37   2   3        2.90        7.31     21.29 o
   1   3   3      758.17      755.88     17.61 o
   2   3   3     1050.80     1089.53     24.03 o
   3   3   3      515.66      521.99     11.25 o
   4   3   3       79.84       66.40      7.25 o
   5   3   3       97.00       75.38      8.79 o
   6   3   3      275.63      280.93     23.09 o
   7   3   3      404.24      434.59     17.81 o
   8   3   3      350.65      351.27     17.84 o
   9   3   3        3.77        9.75     15.37 o
  10   3   3      179.21      178.27     15.90 o
  11   3   3      337.81      337.18     17.74 o
  12   3   3      143.42      123.42     16.99 o
  13   3   3      320.69      304.12     17.13 o
  14   3   3      843.71      844.35     22.06 o
  15   3   3      206.78      204.67     19.14 o
  16   3   3      538.41      523.52     21.33 o
  17   3   3      715.72      680.88     23.27 o
  18   3   3     1755.50     1678.64     29.40 o
  19   3   3      250.15      251.56     22.25 o
  20   3   3      197.31      198.85     22.60 o
  21   3   3      132.73      152.87     22.57 o
  22   3   3      196.68      242.70     23.11 o
  23   3   3      345.73      365.66     23.81 o
  24   3   3       92.92      113.57     21.44 o
  25   3   3      220.88      277.59     23.74 o
  26   3   3      346.28      366.11     24.98 o
  27   3   3        7.03       10.51     20.01 o
  28   3   3        6.48       17.34     21.69 o
  29   3   3       20.97       28.84     21.73 o
  30   3   3       17.62       -0.06     22.14 o
  31   3   3        0.44        9.58     22.59 o
  32   3   3        2.76        2.46     22.96 o
  33   3   3        7.58        4.77     22.13 o
  34   3   3      123.09       75.90     26.28 o
  35   3   3        7.66      -11.30     22.35 o
   1   4   3       45.99       51.90     13.85 o
   2   4   3       54.77       48.15     13.65 o
   3   4   3      864.89      860.01     17.73 o
   4   4   3      200.13      196.92     19.45 o
   5   4   3      127.81       97.59     14.76 o
   6   4   3       15.63       -0.21     15.52 o
   7   4   3       31.37       21.98     17.30 o
   8   4   3      107.43      119.01     19.03 o
   9   4   3     1078.32     1065.58     26.51 o
  10   4   3      200.62      210.14     20.52 o
  11   4   3      109.63      107.31     19.55 o
  12   4   3      113.35      105.46     20.46 o
  13   4   3      348.20      351.70     23.28 o
  14   4   3        2.43        1.40     19.97 o
  15   4   3       71.94       50.56     18.12 o
  16   4   3       31.71       24.25     18.46 o
  17   4   3       58.36       37.39     19.11 o
  18   4   3        9.85       23.01     19.09 o
  19   4   3       66.62       64.98     19.54 o
  20   4   3      196.12      168.66     20.72 o
  21   4   3      208.61      203.81     21.05 o
  22   4   3        7.77       16.94     21.03 o
  23   4   3       29.72       24.57     22.61 o
  24   4   3      176.22      163.80     24.39 o
  25   4   3      122.17      127.31     22.15 o
  26   4   3      146.38      167.31     22.49 o
  27   4   3      126.09      142.97     24.70 o
  28   4   3       57.04       75.30     22.42 o
  29   4   3       30.82       48.42     22.35 o
  30   4   3       67.44       73.41     24.62 o
  31   4   3       17.76       27.53     21.44 o
  32   4   3        9.99       11.43     25.10 o
   1   5   3      832.88      917.16     20.40 o
   2   5   3       30.12       67.75     16.13 o
   3   5   3        5.81        4.36     15.85 o
   4   5   3       99.69       95.09     16.23 o
   5   5   3       98.50      112.12     15.67 o
   6   5   3       10.46       -8.29     15.47 o
   7   5   3      159.17      133.46     16.19 o
   8   5   3      132.38      119.21     15.29 o
   9   5   3      178.96      177.61     16.20 o
  10   5   3       81.33       79.87     15.39 o
  11   5   3      107.28      118.49     16.98 o
  12   5   3       77.56       75.48     20.48 o
  13   5   3       31.79       22.90     19.60 o
  14   5   3       29.58       18.96     20.81 o
  15   5   3      270.44      281.79     23.82 o
  16   5   3       67.72       76.01     21.84 o
  17   5   3       29.25       39.79     22.18 o
  18   5   3       16.17       32.33     22.43 o
  19   5   3       58.75       56.79     21.79 o
  20   5   3       13.24       15.28     20.42 o
  21   5   3       19.74       25.33     21.88 o
  22   5   3       12.19       -3.21     23.03 o
  23   5   3       54.12       50.58     22.76 o
  24   5   3       32.08       31.49     20.75 o
  25   5   3        4.60        8.86     24.06 o
  26   5   3       17.16       24.03     25.05 o
   1   6   3       21.27       12.96     16.65 o
   2   6   3       15.83       38.49     18.12 o
   3   6   3       23.94       28.59     16.77 o
   4   6   3       26.83       34.85     17.77 o
   5   6   3       97.47       94.14     17.79 o
   6   6   3       10.88       11.14     16.81 o
   7   6   3       25.17       27.88     16.49 o
   8   6   3       22.07       -1.62     17.34 o
   9   6   3       16.08       20.40     17.45 o
  10   6   3        0.33       -3.82     16.55 o
  11   6   3       37.95       42.10     16.79 o
  12   6   3       73.52       67.52     16.76 o
  13   6   3       20.88        3.42     16.09 o
  14   6   3        7.33       -9.41     17.83 o
  15   6   3        8.79        3.77     18.23 o
  16   6   3       24.16       17.81     21.38 o
  17   6   3        9.61        7.29     22.52 o
   0   0   4    26009.79    25167.53    151.24 o
   2   0   4    16373.99    17254.64    133.32 o
   4   0   4     3332.88     3473.24     16.04 o
   6   0   4     3141.37     2708.75     17.27 o
   8   0   4    27014.18    26034.88     54.43 o
  10   0   4     9149.74     9051.88     36.61 o
  12   0   4       89.06       86.05     10.91 o
  14   0   4     3676.27     4238.59     29.92 o
  16   0   4       30.94       93.01     13.31 o
  18   0   4      612.30      568.14     18.27 o
  20   0   4      136.93      148.43     17.26 o
  22   0   4      108.65      108.12     18.24 o
  24   0   4      460.41      435.39     21.95 o
  26   0   4     2643.60     2778.08     37.62 o
  28   0   4      814.75      830.73     27.52 o
  30   0   4      277.10      297.97     24.78 o
  32   0   4      191.65      195.17     23.60 o
  34   0   4      358.83      333.99     25.57 o
  36   0   4       51.79       54.74     24.39 o
  38   0   4        3.32        2.86     21.32 o
   0   1   4    24870.07    23825.68     82.00 o
   1   1   4     8360.84     8561.45     21.70 o
   2   1   4      141.14      158.41      7.30 o
   3   1   4      129.59      143.62      6.24 o
   4   1   4     2808.50     2980.75     19.21 o
   5   1   4     7863.60     7710.42     29.91 o
   6   1   4     3358.95     3635.00     21.83 o
   7   1   4    12142.38    11883.29     38.94 o
   8   1   4     1517.12     1423.39     17.26 o
   9   1   4    12092.20    11765.49     41.58 o
  10   1   4      993.99      959.39     16.23 o
  11   1   4      138.23      120.99      8.24 o
  12   1   4      754.68      680.07     10.61 o
  13   1   4      436.90      405.07     10.24 o
  14   1   4      570.69      577.79     30.34 o
  15   1   4      816.14      900.05     19.03 o
  16   1   4      540.28      554.94     12.31 o
  17   1   4     1103.43     1126.41     15.05 o
  18   1   4       84.81       91.10     11.46 o
  19   1   4      911.44      868.45     21.69 o
  20   1   4      564.29      502.30     17.26 o
  21   1   4       84.90       71.08     16.47 o
  22   1   4      257.94      222.20     14.04 o
  23   1   4      936.15      862.67     17.88 o
  24   1   4      426.73      412.76     16.52 o
  25   1   4      278.75      270.56     16.73 o
  26   1   4       91.82       94.77     15.51 o
  27   1   4      199.97      205.09     16.04 o
  28   1   4      153.56      136.47     23.28 o
  29   1   4        5.60       23.53     22.18 o
  30   1   4       41.46       83.67     23.88 o
  31   1   4      549.81      599.80     28.09 o
  32   1   4       97.10      153.12     24.55 o
  33   1   4        1.68        2.97     22.89 o
  34   1   4       22.23       33.17     23.20 o
  35   1   4      141.81      157.82     24.56 o
  36   1   4        7.35       25.74     22.85 o
  37   1   4       46.62       39.43     23.53 o
  38   1   4       30.61       32.02     23.94 o
   0   2   4     5689.57     5919.96     20.35 o
   1   2   4    11509.78    11828.14     91.11 o
   2   2   4     2134.78     2279.59     25.67 o
   3   2   4     2365.78     2502.07     10.24 o
   4   2   4      705.07      731.16     15.82 o
   5   2   4     3388.31     3554.22     25.90 o
   6   2   4     1602.66     1537.45     19.14 o
   7   2   4      276.70      308.80     13.23 o
   8   2   4     2193.15     2115.79     21.90 o
   9   2   4      670.33      766.01     17.14 o
  10   2   4      826.41      808.99     17.35 o
  11   2   4     1597.72     1598.90     22.11 o
  12   2   4       12.29       20.42     14.10 o
  13   2   4     3506.88     3576.33     31.25 o
  14   2   4      138.27      146.61     16.06 o
  15   2   4     1574.83     1469.06     24.37 o
  16   2   4       81.66      104.57     16.39 o
  17   2   4     1496.96     1448.81     25.41 o
  18   2   4       16.08       16.53     17.20 o
  19   2   4      663.16      700.74     22.75 o
  20   2   4       34.63       53.24     18.69 o
  21   2   4       64.38       63.02     20.06 o
  22   2   4      111.62      116.28     21.95 o
  23   2   4      592.50      584.85     24.40 o
  24   2   4      314.74      293.35     23.67 o
  25   2   4      779.97      719.99     27.21 o
  26   2   4       30.17       31.55     21.06 o
  27   2   4      110.52      108.47     23.17 o
  28   2   4      131.33      126.59     22.33 o
  29   2   4      127.73      124.32     22.85 o
  30   2   4       25.21       13.29     23.95 o
  31   2   4       74.97       56.69     21.92 o
  32   2   4       17.79       21.42     22.93 o
  33   2   4       30.22      -18.41     25.03 o
  34   2   4        2.78        0.59     23.21 o
  35   2   4       23.12       39.81     21.62 o
  36   2   4       46.84       76.48     24.30 o
  37   2   4       15.30       21.73     25.94 o
   0   3   4     3750.42     3992.70     19.93 o
   1   3   4     1155.42     1109.84      9.02 o
   2   3   4      576.30      546.54     14.49 o
   3   3   4      966.12      957.19      9.68 o
   4   3   4     4924.74     5159.00     60.17 o
   5   3   4     1303.46     1331.89     14.50 o
   6   3   4     4147.39     4119.73     21.40 o
   7   3   4     2438.72     2403.66     42.09 o
   8   3   4      513.59      537.45     19.41 o
   9   3   4      160.70      154.08     16.35 o
  10   3   4      707.01      682.88     19.91 o
  11   3   4       85.41       73.95     16.93 o
  12   3   4       78.93       72.73     16.28 o
  13   3   4       52.00       58.54     16.70 o
  14   3   4      164.06      182.83     18.92 o
  15   3   4      188.22      190.89     19.15 o
  16   3   4       19.96       19.95     18.49 o
  17   3   4       37.46       39.86     20.41 o
  18   3   4      127.68      126.29     21.70 o
  19   3   4      264.62      286.36     23.02 o
  20   3   4       70.75       89.33     22.19 o
  21   3   4      557.26      601.05     26.02 o
  22   3   4     1208.77     1245.93     29.48 o
  23   3   4      515.77      585.56     25.22 o
  24   3   4      287.13      351.50     24.04 o
  25   3   4      235.36      336.64     25.09 o
  26   3   4       12.25       25.08     21.29 o
  27   3   4       92.86       92.25     21.76 o
  28   3   4       72.35       75.50     23.23 o
  29   3   4        0.04       10.07     20.38 o
  30   3   4       20.82       28.09     23.74 o
  31   3   4       37.22       33.19     20.95 o
  32   3   4        3.83       21.01     24.19 o
  33   3   4       13.85       12.27     22.72 o
  34   3   4        6.06      -14.12     24.19 o
  35   3   4       76.58       48.01     27.11 o
   0   4   4     1642.19     1640.84     29.92 o
   1   4   4      129.99      135.37     15.10 o
   2   4   4     1848.61     1769.54     21.37 o
   3   4   4      755.21      751.49     32.28 o
   4   4   4      415.76      464.81     16.22 o
   5   4   4      105.32       78.28     14.65 o
   6   4   4      424.12      440.55     23.15 o
   7   4   4       35.83       30.25     21.93 o
   8   4   4       40.68       28.05     26.60 o
   9   4   4       40.26       66.47     19.88 o
  10   4   4       86.00       83.20     20.98 o
  11   4   4       26.42       35.96     20.30 o
  12   4   4       12.25        5.95     18.92 o
  13   4   4       69.05       78.39     20.41 o
  14   4   4       57.16       49.08     19.27 o
  15   4   4       11.33       19.08     18.78 o
  16   4   4       30.26       13.41     19.70 o
  17   4   4        9.18       -1.69     20.31 o
  18   4   4       58.89       46.72     20.83 o
  19   4   4      101.84       98.96     21.09 o
  20   4   4      336.87      313.64     22.32 o
  21   4   4       10.61        2.88     20.01 o
  22   4   4       32.14        7.17     21.25 o
  23   4   4       62.87       57.13     23.61 o
  24   4   4        9.83       28.51     23.56 o
  25   4   4      111.11      124.26     21.89 o
  26   4   4       60.23       77.03     23.23 o
  27   4   4       57.51       67.91     24.04 o
  28   4   4       49.08       65.68     21.38 o
  29   4   4      133.61      131.03     25.16 o
  30   4   4       34.16       54.21     23.38 o
  31   4   4       38.23       32.10     24.54 o
   0   5   4      285.23      450.70     26.87 o
   1   5   4      899.84     1083.43     21.55 o
   2   5   4      482.21      506.53     18.46 o
   3   5   4       53.00       86.58     16.30 o
   4   5   4      228.52      251.48     41.70 o
   5   5   4      111.63      112.64     15.66 o
   6   5   4       14.65      -14.24     15.73 o
   7   5   4       14.80        8.02     15.11 o
   8   5   4      139.46      108.25     16.12 o
   9   5   4       46.87       45.15     15.91 o
  10   5   4       19.46       15.52     16.25 o
  11   5   4       19.69       36.33     15.80 o
  12   5   4      134.65      142.41     17.60 o
  13   5   4      127.18      144.63     23.28 o
  14   5   4      122.64      114.20     22.93 o
  15   5   4      108.66       75.38     20.92 o
  16   5   4       12.27       21.38     19.57 o
  17   5   4      171.54      152.16     22.74 o
  18   5   4      120.78      108.72     23.92 o
  19   5   4       36.64       23.31     23.04 o
  20   5   4       47.53       57.52     21.57 o
  21   5   4        5.55        9.54     20.75 o
  22   5   4       28.47       18.80     23.73 o
  23   5   4       53.29       63.81     24.00 o
  24   5   4       40.44       36.36     21.57 o
  25   5   4       46.48       51.22     25.31 o
  26   5   4       18.94       15.12     25.34 o
   0   6   4      114.87       91.61     23.78 o
   1   6   4       93.20       98.74     19.49 o
   2   6   4      155.82      156.30     18.04 o
   3   6   4      104.00      113.05     28.14 o
   4   6   4       43.70       58.39     17.94 o
   5   6   4        2.72       -0.46     16.58 o
   6   6   4       26.10       20.57     17.82 o
   7   6   4       14.71       17.92     16.88 o
   8   6   4       23.03       28.22     16.69 o
   9   6   4        4.04        6.11     18.11 o
  10   6   4       12.66        7.08     17.59 o
  11   6   4        7.29        9.11     17.71 o
  12   6   4       12.46        6.20     18.84 o
  13   6   4       22.07       29.64     18.09 o
  14   6   4       27.60       23.65     17.18 o
  15   6   4       26.82       18.34     24.45 o
  16   6   4       28.42       10.79     25.02 o
   2   0   5    15677.40    15721.14     73.62 o
   4   0   5    14107.97    13655.00     31.87 o
   6   0   5       36.55       38.63      7.76 o
   8   0   5     5713.54     5657.34     27.09 o
  10   0   5      478.68      529.99     12.51 o
  12   0   5      580.33      625.68     15.00 o
  14   0   5    14534.46    15466.07     55.14 o
  16   0   5     7051.98     6579.79     39.26 o
  18   0   5      487.45      430.80     17.77 o
  20   0   5     1241.05     1148.60     23.79 o
  22   0   5     1364.02     1289.70     26.53 o
  24   0   5      234.15      231.49     21.19 o
  26   0   5      777.37      680.27     26.20 o
  28   0   5     2894.20     2839.41     39.63 o
  30   0   5       96.18       90.20     21.85 o
  32   0   5      458.25      462.96     27.07 o
  34   0   5       95.75       63.66     22.51 o
  36   0   5       13.53       15.06     23.57 o
  38   0   5       75.28       69.69     25.32 o
   1   1   5    11898.43    12231.99     50.62 o
   2   1   5     4370.34     4323.01     42.15 o
   3   1   5     2265.36     2391.87     15.27 o
   4   1   5     4251.87     4350.34     22.89 o
   5   1   5     2160.42     2195.14     17.94 o
   6   1   5      506.82      538.70     11.99 o
   7   1   5     1788.72     1833.27     18.33 o
   8   1   5     1477.54     1586.39     17.51 o
   9   1   5     4808.42     4591.09     87.61 o
  10   1   5     1324.91     1179.65     11.78 o
  11   1   5       23.76       21.16      7.45 o
  12   1   5     1238.35     1260.95     19.13 o
  13   1   5     1472.75     1386.13     37.35 o
  14   1   5      215.11      201.14     10.43 o
  15   1   5     1365.56     1376.69     15.20 o
  16   1   5     1980.65     2034.01     17.88 o
  17   1   5     1778.62     1787.47     64.03 o
  18   1   5     1985.72     1886.36     18.57 o
  19   1   5       88.89      105.29     12.18 o
  20   1   5      492.94      543.71     14.96 o
  21   1   5      265.91      238.46     13.79 o
  22   1   5      770.18      680.82     16.40 o
  23   1   5       84.80       71.35     14.17 o
  24   1   5      552.66      579.73     20.05 o
  25   1   5     1408.03     1409.71     21.52 o
  26   1   5     1630.08     1648.81     55.57 o
  27   1   5     1132.47     1148.01     49.20 o
  28   1   5       92.18      117.13     17.87 o
  29   1   5      136.36      162.17     16.24 o
  30   1   5       59.93       49.38     15.27 o
  31   1   5       74.66       63.66     21.66 o
  32   1   5      163.42      193.44     23.07 o
  33   1   5       81.97       93.84     23.52 o
  34   1   5       80.64       78.27     23.60 o
  35   1   5       16.50       37.24     23.70 o
  36   1   5       22.09       19.89     24.08 o
  37   1   5       16.41       24.18     24.73 o
  38   1   5       68.53       92.78     26.25 o
   1   2   5     8420.04     8756.34     54.86 o
   2   2   5      842.33      927.96     19.83 o
   3   2   5     2577.33     2710.10     21.17 o
   4   2   5      215.57      224.43      6.21 o
   5   2   5     2871.18     2888.40     16.47 o
   6   2   5      423.86      440.29     15.02 o
   7   2   5     1429.10     1548.51     19.93 o
   8   2   5     1308.09     1278.68     19.26 o
   9   2   5      345.23      346.42     14.84 o
  10   2   5     1474.94     1309.29     19.89 o
  11   2   5     1812.08     1796.53     23.35 o
  12   2   5     1094.37     1037.40     21.01 o
  13   2   5       27.35       27.27     14.83 o
  14   2   5      238.45      220.18     17.29 o
  15   2   5      136.34      150.41     16.83 o
  16   2   5       50.26       46.00     16.84 o
  17   2   5      130.97      116.68     18.49 o
  18   2   5      506.34      541.09     21.71 o
  19   2   5      487.12      501.08     22.24 o
  20   2   5       35.58       53.91     19.68 o
  21   2   5      881.97      875.97     26.55 o
  22   2   5      327.06      371.32     24.29 o
  23   2   5      192.91      197.80     22.77 o
  24   2   5       99.03       94.16     23.35 o
  25   2   5      578.83      534.48     25.35 o
  26   2   5      260.17      262.67     24.51 o
  27   2   5       90.48      112.27     21.76 o
  28   2   5      235.07      221.37     24.83 o
  29   2   5      122.55      107.01     22.33 o
  30   2   5       57.20       37.99     22.84 o
  31   2   5        4.51       -9.06     24.42 o
  32   2   5      104.36       68.87     23.14 o
  33   2   5      131.98      105.71     23.18 o
  34   2   5        4.59       -0.80     24.85 o
  35   2   5       34.55       36.12     25.20 o
  36   2   5       12.27       13.84     23.32 o
  37   2   5       42.09       46.40     22.76 o
   1   3   5       30.51       25.69      6.39 o
   2   3   5      964.62      942.83      9.16 o
   3   3   5      498.00      524.87     13.12 o
   4   3   5     2873.52     3025.52     21.06 o
   5   3   5     1286.44     1265.66     20.13 o
   6   3   5       42.25       23.38     14.10 o
   7   3   5      441.63      435.32     11.82 o
   8   3   5      315.70      315.61     12.05 o
   9   3   5      219.83      228.69     17.46 o
  10   3   5       98.29       72.05     17.38 o
  11   3   5      215.52      202.58     18.59 o
  12   3   5      142.91      164.81     19.03 o
  13   3   5      508.26      492.76     19.94 o
  14   3   5       72.66       90.66     18.33 o
  15   3   5      249.73      239.44     20.89 o
  16   3   5      261.44      226.10     21.76 o
  17   3   5      241.25      234.69     22.22 o
  18   3   5      222.14      230.90     22.51 o
  19   3   5       46.58       63.58     21.84 o
  20   3   5      452.77      412.04     24.91 o
  21   3   5      246.27      275.64     24.30 o
  22   3   5     2472.72     2481.48     36.29 o
  23   3   5      215.04      283.88     23.42 o
  24   3   5      359.90      420.21     25.17 o
  25   3   5      207.81      258.56     24.75 o
  26   3   5      313.13      310.79     23.39 o
  27   3   5        4.77       47.49     22.84 o
  28   3   5       30.49       10.25     21.80 o
  29   3   5       30.09       38.89     22.79 o
  30   3   5      263.50      233.68     24.69 o
  31   3   5        1.05       17.05     23.77 o
  32   3   5       29.53       14.15     22.02 o
  33   3   5        8.47       -4.98     25.61 o
  34   3   5       16.53        7.36     22.26 o
   1   4   5      840.12      811.83     18.08 o
   2   4   5        7.46       12.54     14.77 o
   3   4   5      780.29      723.65     18.05 o
   4   4   5      210.34      211.25     15.63 o
   5   4   5      852.27      865.25     18.83 o
   6   4   5      503.60      480.08     17.10 o
   7   4   5      683.05      684.19     18.03 o
   8   4   5       58.56       43.54     14.45 o
   9   4   5       65.51       71.94     20.64 o
  10   4   5      250.81      222.33     21.14 o
  11   4   5      175.97      161.93     21.61 o
  12   4   5      201.55      204.53     22.48 o
  13   4   5      192.06      206.90     23.26 o
  14   4   5       45.46       50.59     21.02 o
  15   4   5       87.83      111.87     20.89 o
  16   4   5       50.17       52.10     21.03 o
  17   4   5      204.27      160.46     22.60 o
  18   4   5       36.64       15.96     21.94 o
  19   4   5      120.77      102.75     23.24 o
  20   4   5      186.82      165.80     23.29 o
  21   4   5       51.34       46.10     20.64 o
  22   4   5       28.68       30.84     20.65 o
  23   4   5      276.58      264.13     25.53 o
  24   4   5      438.60      482.21     27.64 o
  25   4   5      145.91      143.98     22.46 o
  26   4   5       59.33       70.27     23.76 o
  27   4   5       14.21       44.04     24.25 o
  28   4   5      202.73      203.55     23.09 o
  29   4   5       22.30       48.67     25.22 o
  30   4   5       28.23       42.21     21.57 o
  31   4   5        4.31       -2.08     25.49 o
   1   5   5      307.94      356.77     18.08 o
   2   5   5       33.82       52.82     15.88 o
   3   5   5       71.36       62.92     15.95 o
   4   5   5       20.78       21.70     16.57 o
   5   5   5       32.40       34.10     15.23 o
   6   5   5       57.95       41.46     16.29 o
   7   5   5       95.74       93.18     16.16 o
   8   5   5      182.68      181.90     17.62 o
   9   5   5      201.58      203.39     17.03 o
  10   5   5      103.82       88.83     16.86 o
  11   5   5       83.28       69.50     15.79 o
  12   5   5       90.44      120.69     15.90 o
  13   5   5      252.69      290.43     25.80 o
  14   5   5      127.84      144.65     24.15 o
  15   5   5       63.14       63.58     23.90 o
  16   5   5       55.11       65.39     22.38 o
  17   5   5       33.25       29.35     20.24 o
  18   5   5       40.31       35.67     20.97 o
  19   5   5       31.94       46.00     23.87 o
  20   5   5       83.75       97.81     24.71 o
  21   5   5       37.12       61.89     21.17 o
  22   5   5       16.27       13.30     22.80 o
  23   5   5      146.70      134.32     25.81 o
  24   5   5      103.72      106.77     22.72 o
  25   5   5       57.76       77.45     25.40 o
   1   6   5        8.66      -10.85     19.13 o
   2   6   5       19.33       15.79     16.83 o
   3   6   5      118.82      111.87     19.75 o
   4   6   5       38.64       43.77     16.83 o
   5   6   5      109.10      134.54     34.41 o
   6   6   5       60.98       53.64     18.59 o
   7   6   5       44.85       36.68     16.17 o
   8   6   5       33.82       37.62     18.55 o
   9   6   5        3.10        5.08     18.05 o
  10   6   5        7.12        7.06     16.59 o
  11   6   5       12.74       31.91     17.49 o
  12   6   5       43.82       66.95     16.90 o
  13   6   5        5.64       -2.75     17.31 o
  14   6   5       10.44       14.24     18.99 o
  15   6   5       34.76       32.14     22.62 o
   0   0   6    11640.09    12424.81     92.98 o
   2   0   6    26230.01    25176.72    108.81 o
   4   0   6    34093.80    33270.18    205.25 o
   6   0   6    25865.45    23778.73     49.67 o
   8   0   6    13606.10    13582.49     41.69 o
  10   0   6     1591.45     1670.74     18.60 o
  12   0   6     1493.41     1500.81     19.81 o
  14   0   6    15894.17    15597.36     56.96 o
  16   0   6      364.09      379.33     16.76 o
  18   0   6      857.06      805.78     21.13 o
  20   0   6     1279.34     1245.25     24.85 o
  22   0   6      372.17      393.79     21.33 o
  24   0   6      669.90      667.47     25.04 o
  26   0   6     1062.91     1184.62     30.17 o
  28   0   6      745.98      677.87     26.56 o
  30   0   6      564.78      516.80     27.55 o
  32   0   6       73.01       57.33     21.82 o
  34   0   6       54.23       78.06     24.97 o
  36   0   6       86.95       97.65     24.78 o
  38   0   6        4.35       17.29     23.23 o
   0   1   6    21453.03    21905.44     82.20 o
   1   1   6     8560.14     8518.67     27.59 o
   2   1   6    11054.94    11488.80     57.33 o
   3   1   6     2263.12     2402.55     25.58 o
   4   1   6    28877.05    28911.11    111.66 o
   5   1   6     1781.78     1687.24     16.16 o
   6   1   6      707.87      666.13     12.93 o
   7   1   6       73.03       80.01     11.03 o
   8   1   6    13603.77    13213.96    130.23 o
   9   1   6      614.55      637.52      9.79 o
  10   1   6     3900.91     4201.85     20.47 o
  11   1   6      350.15      373.41     15.84 o
  12   1   6      152.78      139.19      8.91 o
  13   1   6     2385.29     2175.10     17.03 o
  14   1   6     4122.31     4146.66     25.59 o
  15   1   6     2427.63     2544.28     19.18 o
  16   1   6      909.50      942.74     14.50 o
  17   1   6     2069.45     2137.57     19.10 o
  18   1   6      157.46      164.03     12.21 o
  19   1   6      646.72      668.06     15.17 o
  20   1   6     1820.92     1740.74     58.46 o
  21   1   6     1257.39     1196.80     20.76 o
  22   1   6        2.68       12.29     13.25 o
  23   1   6      303.85      307.66     15.85 o
  24   1   6     1089.02     1087.21     20.06 o
  25   1   6      907.29      965.64     19.86 o
  26   1   6      902.32      956.56     57.98 o
  27   1   6      265.43      336.62     16.71 o
  28   1   6      985.89     1079.78     45.68 o
  29   1   6      108.84      154.38     17.84 o
  30   1   6       81.49       76.58     15.97 o
  31   1   6      143.31      151.50     17.21 o
  32   1   6       97.15      108.93     25.14 o
  33   1   6       12.84       25.33     23.46 o
  34   1   6       29.93       36.64     23.31 o
  35   1   6       10.01       16.52     22.65 o
  36   1   6       18.58       23.68     22.78 o
  37   1   6       99.22       93.96     23.66 o
   0   2   6      484.51      512.71     19.64 o
   1   2   6     3492.66     3435.10     14.11 o
   2   2   6     2683.33     2842.51     26.34 o
   3   2   6     3149.61     3050.59     50.37 o
   4   2   6     2125.94     2212.08     22.94 o
   5   2   6      510.32      502.36     15.21 o
   6   2   6     1236.13     1174.50     15.76 o
   7   2   6     1104.94     1124.60     18.48 o
   8   2   6      247.62      263.73     14.70 o
   9   2   6     1632.35     1649.20     21.94 o
  10   2   6     2041.70     2100.78     24.28 o
  11   2   6     1344.23     1290.36     22.46 o
  12   2   6      101.24       96.84     15.44 o
  13   2   6     2763.12     2836.98     30.01 o
  14   2   6       25.95       33.15     15.69 o
  15   2   6      299.67      302.77     18.53 o
  16   2   6       28.43       17.42     17.68 o
  17   2   6     1297.48     1186.79     25.82 o
  18   2   6      870.33      894.87     24.44 o
  19   2   6     1178.96     1163.28     27.12 o
  20   2   6      113.12      161.50     21.46 o
  21   2   6      710.98      728.40     26.78 o
  22   2   6        9.63       31.95     22.35 o
  23   2   6      478.39      461.07     24.87 o
  24   2   6        1.44       -2.51     22.68 o
  25   2   6      111.76       84.88     21.55 o
  26   2   6       89.61       63.75     23.30 o
  27   2   6      484.69      422.26     24.95 o
  28   2   6      197.13      186.35     24.09 o
  29   2   6       33.71       31.39     24.17 o
  30   2   6        6.74       -2.41     21.53 o
  31   2   6       62.72       44.60     24.11 o
  32   2   6       48.72       40.13     25.23 o
  33   2   6       21.13        7.16     23.02 o
  34   2   6       11.30        2.44     21.79 o
  35   2   6        8.25       21.42     24.71 o
  36   2   6        1.22       26.98     26.23 o
   0   3   6     4630.66     4993.53     37.00 o
   1   3   6     1399.90     1374.97     20.12 o
   2   3   6      468.35      512.28      8.50 o
   3   3   6      256.85      268.36      8.01 o
   4   3   6     3368.98     3544.08     46.71 o
   5   3   6      656.38      713.85     11.04 o
   6   3   6      129.45      100.45     10.46 o
   7   3   6      302.38      303.15     11.64 o
   8   3   6       33.07       30.39     10.71 o
   9   3   6      204.48      244.23     18.47 o
  10   3   6     2036.40     2168.42     29.36 o
  11   3   6      845.92      782.49     23.29 o
  12   3   6      106.02      102.88     18.95 o
  13   3   6      657.12      596.52     22.70 o
  14   3   6      531.29      506.92     23.17 o
  15   3   6      206.74      202.46     20.84 o
  16   3   6      556.89      567.92     23.83 o
  17   3   6      344.31      308.83     22.58 o
  18   3   6      180.16      173.04     21.68 o
  19   3   6      229.16      208.84     21.70 o
  20   3   6      403.65      391.80     24.37 o
  21   3   6       72.56       67.73     23.25 o
  22   3   6      247.88      204.15     24.00 o
  23   3   6      223.64      271.87     23.12 o
  24   3   6      591.00      600.82     26.68 o
  25   3   6       47.83       64.23     23.38 o
  26   3   6      105.79       94.55     21.68 o
  27   3   6       22.93       34.26     23.56 o
  28   3   6       17.12       20.21     20.95 o
  29   3   6        3.87       12.32     23.27 o
  30   3   6       25.35       29.53     21.05 o
  31   3   6       10.68      -11.46     24.55 o
  32   3   6       16.87       22.15     21.84 o
  33   3   6       41.98       28.66     26.01 o
  34   3   6       82.58       80.86     26.54 o
   0   4   6      328.83      308.33     22.65 o
   1   4   6       69.38       59.22     18.06 o
   2   4   6      849.35      828.15     18.41 o
   3   4   6      128.06      130.38     15.20 o
   4   4   6      504.67      455.06     16.62 o
   5   4   6      267.00      256.05     15.88 o
   6   4   6      345.76      334.33     11.44 o
   7   4   6      316.83      300.14     16.94 o
   8   4   6      511.75      499.22     13.56 o
   9   4   6      199.92      186.27     11.46 o
  10   4   6      408.78      388.45     14.58 o
  11   4   6       46.65       28.60     12.78 o
  12   4   6      451.64      375.93     14.63 o
  13   4   6       29.78       17.33     12.95 o
  14   4   6      271.20      259.33     21.90 o
  15   4   6      122.70      103.49     20.00 o
  16   4   6      122.34      103.49     20.77 o
  17   4   6      174.46      169.68     21.72 o
  18   4   6      245.40      266.23     22.79 o
  19   4   6       78.84       60.90     22.70 o
  20   4   6      206.75      187.54     24.51 o
  21   4   6       76.63       79.68     23.43 o
  22   4   6       77.05       63.42     21.27 o
  23   4   6       23.60       27.91     22.53 o
  24   4   6        5.02        4.53     24.42 o
  25   4   6      159.67      126.42     23.32 o
  26   4   6       89.08      127.47     24.02 o
  27   4   6        7.88       54.81     24.94 o
  28   4   6       32.31       52.42     21.95 o
  29   4   6       26.00       36.76     25.86 o
  30   4   6        5.17       33.15     21.97 o
   0   5   6      351.50      305.56     25.78 o
   1   5   6       39.95       47.23     16.64 o
   2   5   6      198.62      239.22     17.66 o
   3   5   6       76.08       97.10     16.39 o
   4   5   6       10.20        4.57     15.38 o
   5   5   6      154.56      128.45     17.04 o
   6   5   6        8.77       10.90     16.36 o
   7   5   6       94.84       65.08     16.63 o
   8   5   6       57.16       37.52     16.59 o
   9   5   6      184.66      178.81     16.96 o
  10   5   6       14.96       10.30     15.44 o
  11   5   6      346.51      326.35     18.44 o
  12   5   6      115.23      116.08     21.75 o
  13   5   6      234.83      255.17     18.00 o
  14   5   6       56.05       51.39     17.04 o
  15   5   6      162.25      150.20     21.85 o
  16   5   6       26.76       18.03     21.64 o
  17   5   6      156.40      160.00     24.62 o
  18   5   6       52.88       48.58     23.46 o
  19   5   6      237.46      225.97     23.21 o
  20   5   6      118.77      131.02     25.37 o
  21   5   6       79.51       97.34     25.31 o
  22   5   6        9.33       20.75     21.62 o
  23   5   6      122.06       97.53     26.09 o
  24   5   6       66.00       73.03     25.65 o
   0   6   6      193.89      179.50     26.96 o
   1   6   6      193.05      220.44     20.09 o
   2   6   6      216.57      281.87     22.05 o
   3   6   6       94.00      114.36     20.12 o
   4   6   6       40.27       61.99     16.65 o
   5   6   6       42.68       75.06     19.92 o
   6   6   6      125.11      134.73     17.84 o
   7   6   6       74.66       65.34     23.95 o
   8   6   6       15.26       23.02     18.23 o
   9   6   6       35.60       65.87     17.91 o
  10   6   6       58.16       74.63     19.11 o
  11   6   6       63.34       79.41     16.99 o
  12   6   6      103.59      127.52     21.79 o
  13   6   6      212.74      225.57     19.43 o
  14   6   6       57.49       71.27     23.01 o
   2   0   7       87.69       77.22      3.79 o
   4   0   7      322.52      291.56     18.46 o
   6   0   7     2395.08     2497.07     18.09 o
   8   0   7     1556.46     1465.09     16.50 o
  10   0   7     4080.97     3885.81     26.36 o
  12   0   7     8226.86     8410.04     40.44 o
  14   0   7     2880.62     2687.57     26.94 o
  16   0   7     1867.45     1935.05     25.09 o
  18   0   7     1146.61     1293.63     23.74 o
  20   0   7      101.16       80.93     17.19 o
  22   0   7     2600.40     2460.22     33.34 o
  24   0   7      284.44      297.36     22.15 o
  26   0   7      601.94      716.82     26.10 o
  28   0   7      349.44      379.16     25.71 o
  30   0   7      500.85      497.12     25.69 o
  32   0   7      357.21      352.02     27.10 o
  34   0   7      371.78      380.24     27.11 o
  36   0   7       49.70       37.03     23.39 o
   1   1   7     1293.16     1307.76      7.56 o
   2   1   7     2993.33     2893.69     25.52 o
   3   1   7     1377.84     1221.82     22.57 o
   4   1   7       37.67       34.80      3.76 o
   5   1   7     6427.32     6501.89     99.05 o
   6   1   7      964.40      968.35     14.90 o
   7   1   7      710.37      683.94     15.55 o
   8   1   7       66.13       76.86      6.98 o
   9   1   7       66.15       65.10      7.14 o
  10   1   7        3.05        0.51      7.31 o
  11   1   7      785.14      746.34     11.36 o
  12   1   7     2943.84     3150.62     38.83 o
  13   1   7      701.39      726.35     12.35 o
  14   1   7       49.09       58.61      9.90 o
  15   1   7      720.94      771.18     13.54 o
  16   1   7     1653.66     1624.40     17.14 o
  17   1   7      278.84      289.49     12.57 o
  18   1   7     1051.05     1047.10     56.51 o
  19   1   7       87.69       93.64     12.35 o
  20   1   7      520.79      488.01     14.83 o
  21   1   7      388.32      367.68     14.91 o
  22   1   7      366.90      350.96     27.77 o
  23   1   7      283.62      259.68     17.54 o
  24   1   7      109.06       94.34     19.50 o
  25   1   7      125.70      113.60     23.58 o
  26   1   7        2.28       14.94     14.93 o
  27   1   7       66.70       69.51     15.51 o
  28   1   7      631.59      596.91     32.03 o
  29   1   7      148.66       98.45     15.67 o
  30   1   7       71.91       38.31     16.14 o
  31   1   7      167.59      184.16     16.79 o
  32   1   7       43.74       79.39     17.36 o
  33   1   7      235.52      253.12     27.45 o
  34   1   7        9.37       27.37     25.82 o
  35   1   7       74.30       67.24     26.15 o
  36   1   7       16.90       32.34     26.07 o
  37   1   7       66.24       79.82     26.83 o
   1   2   7      953.19      892.56     14.65 o
   2   2   7     3575.37     3631.55     21.13 o
   3   2   7     2623.32     2746.81     46.51 o
   4   2   7      400.98      394.47      9.04 o
   5   2   7     1717.26     1562.82     21.92 o
   6   2   7     1639.93     1472.00     14.65 o
   7   2   7      257.49      278.35     15.37 o
   8   2   7     3659.77     4059.87     31.11 o
   9   2   7      127.32      121.70     13.95 o
  10   2   7     2758.43     2737.15     27.74 o
  11   2   7      319.23      318.94     17.34 o
  12   2   7       45.09       45.38     15.78 o
  13   2   7     1510.36     1399.95     23.79 o
  14   2   7     1526.15     1527.97     25.38 o
  15   2   7      867.09      860.87     23.24 o
  16   2   7      747.30      684.23     23.55 o
  17   2   7      984.71      943.13     26.18 o
  18   2   7      435.48      509.49     23.24 o
  19   2   7      674.72      694.51     24.49 o
  20   2   7      530.35      513.08     24.52 o
  21   2   7     1235.46     1321.92     30.69 o
  22   2   7       48.74       65.61     23.09 o
  23   2   7     1180.52     1033.00     29.06 o
  24   2   7       81.88      100.94     23.61 o
  25   2   7       71.74      108.31     22.05 o
  26   2   7      160.05      142.10     24.00 o
  27   2   7      205.78      174.46     23.92 o
  28   2   7       11.10       -3.51     21.12 o
  29   2   7       19.55      -13.91     23.82 o
  30   2   7       45.87       46.08     23.58 o
  31   2   7        4.40        8.08     21.62 o
  32   2   7       32.52       29.76     25.45 o
  33   2   7        8.76        0.96     25.57 o
  34   2   7       29.76        4.90     23.97 o
  35   2   7      108.60      134.08     23.30 o
   1   3   7      104.66      104.88      7.40 o
   2   3   7      213.14      193.19      7.47 o
   3   3   7      847.94      882.04     10.11 o
   4   3   7        7.02        4.75      7.00 o
   5   3   7      177.57      198.52      8.94 o
   6   3   7      315.83      339.73      9.83 o
   7   3   7      153.16      150.43      9.27 o
   8   3   7     2273.79     2390.35     45.26 o
   9   3   7     1977.57     1944.22     18.81 o
  10   3   7     1172.97     1137.11     25.52 o
  11   3   7      293.90      335.90     21.85 o
  12   3   7     1759.63     1645.09     27.68 o
  13   3   7      167.36      175.54     20.80 o
  14   3   7      282.00      313.14     22.40 o
  15   3   7      180.52      157.88     21.82 o
  16   3   7       23.25        8.59     21.44 o
  17   3   7       42.13       37.87     21.63 o
  18   3   7        6.29        7.41     21.34 o
  19   3   7       59.00       54.17     21.22 o
  20   3   7      165.48      139.29     21.96 o
  21   3   7       31.45       15.51     21.88 o
  22   3   7      348.84      277.54     24.97 o
  23   3   7       16.34       28.65     22.35 o
  24   3   7      119.41      133.35     22.06 o
  25   3   7       63.77      126.73     24.42 o
  26   3   7       53.75       52.63     21.20 o
  27   3   7       36.06       22.82     23.62 o
  28   3   7        4.53       14.89     20.97 o
  29   3   7        1.26      -13.73     23.75 o
  30   3   7        8.08        2.97     21.09 o
  31   3   7        3.62       -4.02     24.88 o
  32   3   7       29.00       30.86     23.09 o
  33   3   7        0.75       -3.19     25.23 o
   1   4   7       73.25       61.89      8.31 o
   2   4   7       60.02       67.99      8.48 o
   3   4   7      287.11      285.66     11.58 o
   4   4   7      294.23      272.92     11.74 o
   5   4   7       74.57       82.51     10.74 o
   6   4   7      214.02      237.35     11.78 o
   7   4   7      830.60      870.12     18.12 o
   8   4   7       85.32       92.74     11.31 o
   9   4   7      928.19      917.08     15.07 o
  10   4   7      520.44      503.20     13.43 o
  11   4   7      200.66      186.99     14.82 o
  12   4   7       69.27       54.38     12.74 o
  13   4   7      493.45      455.79     15.26 o
  14   4   7      330.68      348.06     28.59 o
  15   4   7       35.84       46.85     21.86 o
  16   4   7       47.07       47.15     22.88 o
  17   4   7      615.49      597.13     27.60 o
  18   4   7     1082.67     1084.64     30.38 o
  19   4   7       72.23       74.21     21.91 o
  20   4   7      219.23      203.22     22.33 o
  21   4   7      139.24      144.75     24.12 o
  22   4   7       18.77       20.60     23.70 o
  23   4   7      105.37       73.76     21.84 o
  24   4   7        2.18       16.59     24.19 o
  25   4   7      235.69      211.66     26.09 o
  26   4   7       11.15       32.13     21.35 o
  27   4   7        1.51       88.41     25.69 o
  28   4   7        5.66       45.31     22.23 o
  29   4   7       32.63       58.30     26.76 o
   1   5   7      236.22      260.32     18.16 o
   2   5   7       33.16       49.50     17.52 o
   3   5   7      277.87      282.00     27.42 o
   4   5   7      232.02      225.48     17.30 o
   5   5   7      130.83      134.99     17.57 o
   6   5   7        0.27       26.73     16.51 o
   7   5   7      439.55      392.61     18.93 o
   8   5   7       83.12      101.31     16.05 o
   9   5   7      161.70      176.95     17.27 o
  10   5   7       64.89       51.39     20.99 o
  11   5   7      186.09      211.09     17.55 o
  12   5   7       87.55       68.69     17.22 o
  13   5   7       50.73       23.59     22.15 o
  14   5   7       36.50       36.43     16.09 o
  15   5   7       50.77       56.84     16.64 o
  16   5   7       40.45       27.97     22.17 o
  17   5   7       30.90       21.49     20.94 o
  18   5   7       55.01       43.46     24.25 o
  19   5   7       25.24       31.13     24.50 o
  20   5   7        1.69       15.09     21.50 o
  21   5   7        9.21       15.21     24.77 o
  22   5   7        6.99       10.44     24.89 o
  23   5   7        3.62       14.39     21.98 o
   1   6   7       23.03       38.51     18.55 o
   2   6   7       48.36       58.79     18.35 o
   3   6   7       16.67       14.37     19.07 o
   4   6   7       72.88       61.63     17.58 o
   5   6   7       43.82       45.14     18.70 o
   6   6   7       36.85       25.07     17.81 o
   7   6   7        4.03        3.54     17.71 o
   8   6   7       50.97       61.89     17.27 o
   9   6   7       69.27       86.84     19.79 o
  10   6   7       38.23       54.60     18.38 o
  11   6   7       40.96       77.17     24.77 o
  12   6   7       87.11      101.88     18.86 o
   0   0   8     6412.23     6526.02     22.59 o
   2   0   8    25260.79    25441.34    106.92 o
   4   0   8     5467.43     4789.17     18.24 o
   6   0   8      196.41      197.10      8.90 o
   8   0   8     5417.23     5280.10     28.13 o
  10   0   8     8410.76     8482.14     38.34 o
  12   0   8    15453.72    16713.43     57.17 o
  14   0   8     2356.99     2017.58     24.48 o
  16   0   8     3382.20     3173.35     30.75 o
  18   0   8     1279.34     1257.01     23.71 o
  20   0   8      763.22      774.74     23.12 o
  22   0   8       67.09       62.65     18.87 o
  24   0   8       45.83       43.01     19.68 o
  26   0   8       25.45       32.21     21.99 o
  28   0   8      716.00      619.60     25.87 o
  30   0   8      266.78      293.87     25.44 o
  32   0   8      837.30      944.00     31.69 o
  34   0   8      118.77       98.60     22.18 o
  36   0   8       16.79       35.33     25.92 o
   0   1   8      686.64      663.94      6.80 o
   1   1   8     1447.10     1412.77     10.61 o
   2   1   8      531.34      555.42      5.52 o
   3   1   8      598.68      731.09     13.00 o
   4   1   8     2299.66     2390.36     19.51 o
   5   1   8     2170.35     2052.23     22.24 o
   6   1   8      192.83      171.67     12.34 o
   7   1   8     1643.08     1569.32     12.21 o
   8   1   8     3454.30     3212.10     16.78 o
   9   1   8     1195.53     1071.59     12.32 o
  10   1   8      902.64      905.87     11.72 o
  11   1   8      798.24      808.04     32.31 o
  12   1   8      693.69      699.28     12.08 o
  13   1   8      219.58      199.22     10.27 o
  14   1   8      182.17      153.09     10.22 o
  15   1   8      202.98      213.61     10.92 o
  16   1   8      215.73      205.91     11.25 o
  17   1   8      696.82      716.60     14.56 o
  18   1   8      656.37      623.47     16.10 o
  19   1   8      104.87       77.68     12.28 o
  20   1   8       21.34       15.88     12.54 o
  21   1   8      181.38      154.85     13.78 o
  22   1   8       78.66       78.48     15.20 o
  23   1   8      190.69      161.16     18.80 o
  24   1   8      370.21      372.29     16.44 o
  25   1   8       15.06       13.07     17.05 o
  26   1   8      154.16      141.46     16.55 o
  27   1   8       80.99       79.97     15.35 o
  28   1   8      243.68      162.52     16.29 o
  29   1   8       48.80       69.92     15.39 o
  30   1   8      177.13      147.56     16.26 o
  31   1   8       34.22       32.63     15.95 o
  32   1   8      176.76      128.69     16.82 o
  33   1   8       32.26       24.71     16.40 o
  34   1   8       16.69        4.57     24.43 o
  35   1   8       53.47       76.36     25.33 o
  36   1   8       14.25       40.59     25.70 o
   0   2   8    15920.47    16491.12    135.40 o
   1   2   8      123.21      188.42      7.43 o
   2   2   8    13206.37    14185.78     48.79 o
   3   2   8     1050.15     1287.75     19.95 o
   4   2   8      168.42      133.67      4.86 o
   5   2   8     1803.43     1753.29     13.48 o
   6   2   8     3063.58     3033.00     37.90 o
   7   2   8     2065.68     2072.35     17.80 o
   8   2   8      329.44      345.70     16.64 o
   9   2   8     1376.94     1235.95     20.52 o
  10   2   8     1142.56     1138.59     21.65 o
  11   2   8      104.06       89.43     15.01 o
  12   2   8       24.52       55.65     16.51 o
  13   2   8      190.21      230.95     17.54 o
  14   2   8      210.62      194.36     17.95 o
  15   2   8      113.18      104.26     18.42 o
  16   2   8        8.40      -14.41     19.17 o
  17   2   8      976.96      889.55     25.56 o
  18   2   8      239.82      305.76     22.37 o
  19   2   8      361.96      410.23     24.08 o
  20   2   8      246.06      213.94     22.38 o
  21   2   8       82.20       96.39     22.66 o
  22   2   8      109.29      128.72     23.88 o
  23   2   8      590.16      595.45     26.15 o
  24   2   8       30.53       37.34     23.45 o
  25   2   8      219.16      217.40     23.02 o
  26   2   8      614.20      661.56     28.28 o
  27   2   8      193.99      177.48     24.83 o
  28   2   8      136.86      117.18     23.00 o
  29   2   8       10.73       -4.30     24.28 o
  30   2   8       13.96       -5.03     24.23 o
  31   2   8        2.94       17.08     22.27 o
  32   2   8       32.60       26.23     24.80 o
  33   2   8       84.49       65.52     27.14 o
  34   2   8       68.62       77.99     26.64 o
  35   2   8       41.27       62.13     23.04 o
   0   3   8     3875.31     4164.96     35.27 o
   1   3   8      287.32      313.39      8.44 o
   2   3   8       66.31       84.35      7.71 o
   3   3   8     1213.08     1243.91     11.04 o
   4   3   8      144.93      158.74      8.03 o
   5   3   8       12.84        8.26      8.87 o
   6   3   8      759.86      846.82     12.12 o
   7   3   8      199.68      190.45      9.76 o
   8   3   8      222.91      235.80     11.66 o
   9   3   8      210.16      242.07     12.71 o
  10   3   8      494.56      518.19     21.62 o
  11   3   8       38.53       69.98     21.00 o
  12   3   8     1103.30     1109.48     26.07 o
  13   3   8      965.82      844.43     25.22 o
  14   3   8      155.53      140.27     21.61 o
  15   3   8       67.01       66.12     21.00 o
  16   3   8      197.32      187.60     22.06 o
  17   3   8       52.70       89.76     21.40 o
  18   3   8       36.50       50.04     21.97 o
  19   3   8       40.01       53.05     23.14 o
  20   3   8      130.34      121.83     23.77 o
  21   3   8      243.08      201.28     23.08 o
  22   3   8      817.58      813.43     28.17 o
  23   3   8       70.15      137.24     25.05 o
  24   3   8       41.87       57.60     22.00 o
  25   3   8       33.78       32.69     23.92 o
  26   3   8       72.04       92.25     23.30 o
  27   3   8       11.83       19.95     23.27 o
  28   3   8       14.34        4.14     22.27 o
  29   3   8        1.69        4.74     23.85 o
  30   3   8       27.61       27.92     21.21 o
  31   3   8        7.13      -15.97     25.59 o
  32   3   8        4.93       21.40     23.74 o
   0   4   8      376.08      337.64     13.98 o
   1   4   8      569.98      539.26     10.51 o
   2   4   8       49.30       44.40      8.87 o
   3   4   8      278.39      258.62      9.89 o
   4   4   8      268.27      254.13     12.55 o
   5   4   8      286.35      270.60     12.85 o
   6   4   8     1720.12     1690.65     23.18 o
   7   4   8     1005.07     1039.74     24.07 o
   8   4   8      279.63      272.10     12.51 o
   9   4   8       99.33       74.91     11.27 o
  10   4   8       60.88       62.23     16.16 o
  11   4   8      309.87      278.74     12.50 o
  12   4   8       83.84       53.54     11.78 o
  13   4   8       86.72       76.75     13.50 o
  14   4   8      119.40       98.67     17.96 o
  15   4   8      178.42      195.63     16.34 o
  16   4   8      130.80       93.68     22.57 o
  17   4   8      531.85      490.27     24.76 o
  18   4   8       12.04       46.97     21.83 o
  19   4   8      234.03      224.05     24.68 o
  20   4   8        6.03       41.97     23.28 o
  21   4   8      129.57      156.05     22.12 o
  22   4   8      110.28      123.55     24.17 o
  23   4   8       55.95       57.09     24.75 o
  24   4   8      125.84      105.47     22.78 o
  25   4   8      153.06      188.23     26.36 o
  26   4   8       42.88       87.63     23.01 o
  27   4   8      120.06      172.81     26.69 o
  28   4   8       42.27       52.14     24.09 o
   0   5   8      166.76      154.85     23.49 o
   1   5   8       17.05       19.64     16.99 o
   2   5   8      274.25      281.68     18.79 o
   3   5   8      117.65      133.12     17.13 o
   4   5   8      166.34      190.21     17.46 o
   5   5   8      150.34      167.12     17.14 o
   6   5   8      123.77      173.57     18.25 o
   7   5   8      540.03      595.43     27.79 o
   8   5   8      365.61      383.21     21.03 o
   9   5   8      123.40      144.96     16.83 o
  10   5   8       17.64       22.90     17.16 o
  11   5   8       55.23       43.15     16.83 o
  12   5   8       83.98       74.26     15.57 o
  13   5   8       37.05       30.62     16.21 o
  14   5   8        0.85      -10.57     17.67 o
  15   5   8       10.37       -2.75     15.84 o
  16   5   8        3.28       -8.31     16.54 o
  17   5   8       18.85       10.21     17.68 o
  18   5   8        4.59        9.15     22.92 o
  19   5   8       39.25       48.85     23.13 o
  20   5   8       12.25       38.97     25.97 o
  21   5   8       24.95       41.45     22.10 o
  22   5   8       15.58        8.59     25.33 o
   0   6   8       42.12       41.53     26.32 o
   1   6   8       15.86       13.67     18.41 o
   2   6   8      122.23      125.68     18.65 o
   3   6   8       92.67       90.53     18.82 o
   4   6   8        9.73       -0.79     18.11 o
   5   6   8        2.57        8.08     17.36 o
   6   6   8        6.32       15.72     18.86 o
   7   6   8        3.71       14.16     18.10 o
   8   6   8       20.50       12.93     17.24 o
   9   6   8       70.63       68.33     18.85 o
  10   6   8       10.37       21.09     17.90 o
  11   6   8        9.12       25.87     29.09 o
   2   0   9     4483.32     4734.61     26.39 o
   4   0   9      642.08      680.43     14.58 o
   6   0   9      899.99     1048.54     21.40 o
   8   0   9     1854.54     1685.87     18.20 o
  10   0   9     6465.46     6210.50     34.00 o
  12   0   9     5227.53     5788.83     35.57 o
  14   0   9      103.66       79.66     13.95 o
  16   0   9      276.11      254.19     15.94 o
  18   0   9       27.91       38.52     16.36 o
  20   0   9     2137.58     2281.11     31.13 o
  22   0   9     1074.93     1055.19     26.05 o
  24   0   9      340.44      339.95     22.88 o
  26   0   9     1541.12     1568.48     32.15 o
  28   0   9      229.23      172.59     22.55 o
  30   0   9      251.07      300.08     26.46 o
  32   0   9      302.45      303.24     24.49 o
  34   0   9       37.53       52.19     24.45 o
  36   0   9       11.29       18.19     24.75 o
   1   1   9    11274.29    11866.97     38.25 o
   2   1   9       83.12      107.72      9.96 o
   3   1   9     5709.65     5929.65     31.11 o
   4   1   9     1389.94     1446.84      8.25 o
   5   1   9      633.15      647.21      8.21 o
   6   1   9      377.83      446.97     11.62 o
   7   1   9      807.12      842.40     10.25 o
   8   1   9     2985.58     3094.83     19.02 o
   9   1   9     1115.41     1107.77     12.07 o
  10   1   9      987.55     1158.50     25.02 o
  11   1   9      805.52      783.38     12.72 o
  12   1   9     2197.49     2135.79     40.35 o
  13   1   9      146.15      152.54     10.02 o
  14   1   9        6.30       13.91      9.70 o
  15   1   9      101.57      111.23     10.94 o
  16   1   9      706.79      731.89     16.66 o
  17   1   9      175.91      205.10     13.95 o
  18   1   9        4.76        1.92     11.47 o
  19   1   9      285.59      280.70     13.24 o
  20   1   9      119.69      116.30     17.76 o
  21   1   9      231.16      242.99     14.84 o
  22   1   9       26.85        8.72     13.99 o
  23   1   9       26.47       18.76     15.07 o
  24   1   9      283.96      333.02     39.88 o
  25   1   9      114.10      104.46     20.03 o
  26   1   9      536.89      426.94     22.39 o
  27   1   9       30.59       42.75     16.12 o
  28   1   9       81.45       47.06     15.12 o
  29   1   9       16.41       12.10     15.47 o
  30   1   9       65.70       48.52     14.86 o
  31   1   9      164.32      143.12     16.85 o
  32   1   9       20.77        7.88     14.84 o
  33   1   9      102.85       75.09     16.45 o
  34   1   9        6.15       20.52     22.42 o
  35   1   9       15.66       16.56     22.90 o
  36   1   9       40.19       62.66     23.49 o
   1   2   9      121.34      119.38      5.05 o
   2   2   9     1621.76     1641.37     14.93 o
   3   2   9     1678.84     1611.74     19.41 o
   4   2   9      338.44      360.63     12.50 o
   5   2   9     2217.07     2188.55     18.28 o
   6   2   9       93.69       90.29      6.12 o
   7   2   9      216.95      185.42      9.90 o
   8   2   9      439.95      424.23     14.77 o
   9   2   9     1055.00      911.52     20.03 o
  10   2   9     1255.44     1238.96     22.50 o
  11   2   9      101.46      117.71     15.75 o
  12   2   9        3.83       10.25     16.14 o
  13   2   9      167.67      172.32     18.26 o
  14   2   9       10.61      -15.61     17.94 o
  15   2   9       62.34       48.62     19.51 o
  16   2   9      169.00      131.43     21.40 o
  17   2   9      615.77      567.72     24.10 o
  18   2   9      662.04      724.24     25.12 o
  19   2   9      531.21      563.11     24.72 o
  20   2   9       61.21       73.69     23.08 o
  21   2   9      170.06      181.73     23.10 o
  22   2   9      152.23      152.04     24.34 o
  23   2   9      251.59      211.12     22.87 o
  24   2   9       23.62       41.87     23.30 o
  25   2   9        8.16       -0.84     20.99 o
  26   2   9       13.94       -1.77     23.65 o
  27   2   9      115.39      107.47     23.39 o
  28   2   9       65.96       20.11     22.72 o
  29   2   9      278.38      318.62     27.37 o
  30   2   9       31.51       36.04     24.66 o
  31   2   9       35.72       25.20     22.40 o
  32   2   9       36.53       30.82     25.27 o
  33   2   9      112.66       96.71     27.96 o
  34   2   9       36.30       -0.80     27.09 o
   1   3   9      267.45      270.32      8.53 o
   2   3   9       17.57       14.36      7.86 o
   3   3   9      452.23      489.48     10.14 o
   4   3   9       69.94       76.91      7.94 o
   5   3   9       20.00       10.27      8.79 o
   6   3   9      116.58      102.91     10.23 o
   7   3   9     1054.67     1092.41     22.57 o
   8   3   9     1501.10     1604.78     33.04 o
   9   3   9       93.97      116.43     10.52 o
  10   3   9      276.21      300.48     11.58 o
  11   3   9      951.24     1018.46     57.81 o
  12   3   9     1060.17     1044.80     27.08 o
  13   3   9      217.57      233.98     23.20 o
  14   3   9       66.41       83.69     22.39 o
  15   3   9      682.33      583.84     26.06 o
  16   3   9     1169.47     1172.25     29.73 o
  17   3   9     1099.70     1111.69     29.39 o
  18   3   9      249.83      229.67     23.68 o
  19   3   9      404.86      388.19     23.85 o
  20   3   9       61.07       65.64     22.17 o
  21   3   9       43.26       54.97     23.87 o
  22   3   9       51.91      113.83     22.65 o
  23   3   9      252.16      278.64     25.18 o
  24   3   9      421.56      459.56     27.69 o
  25   3   9       12.53       30.62     21.98 o
  26   3   9       86.80       99.18     25.24 o
  27   3   9       31.87       26.28     21.50 o
  28   3   9      143.69      110.13     25.07 o
  29   3   9       33.29       35.90     23.40 o
  30   3   9      162.47      137.96     24.72 o
  31   3   9        9.26      -18.86     26.26 o
  32   3   9       20.72       -9.69     22.74 o
   1   4   9      719.83      702.38     12.71 o
   2   4   9      227.92      220.48     16.24 o
   3   4   9     1598.08     1536.86     36.92 o
   4   4   9      340.63      324.90     14.51 o
   5   4   9      549.35      580.68     14.33 o
   6   4   9      221.51      209.81     12.03 o
   7   4   9       37.44       39.85     11.52 o
   8   4   9       66.97       43.18     11.65 o
   9   4   9      105.89       94.88     11.56 o
  10   4   9       83.17       65.92     11.50 o
  11   4   9       13.61       -1.57     11.32 o
  12   4   9       29.19       -6.05     11.68 o
  13   4   9       70.12       76.48     11.82 o
  14   4   9       36.80       38.73     13.63 o
  15   4   9      128.90      114.63     14.65 o
  16   4   9      174.21      162.49     14.99 o
  17   4   9       65.43       57.26     23.02 o
  18   4   9       35.89       56.59     23.68 o
  19   4   9      289.37      272.66     23.27 o
  20   4   9       62.11       70.13     22.14 o
  21   4   9        9.63       31.30     23.99 o
  22   4   9       66.47       56.83     21.94 o
  23   4   9      110.42      127.28     25.02 o
  24   4   9       24.47       26.03     25.11 o
  25   4   9       25.27       51.00     22.64 o
  26   4   9       38.42      103.82     26.79 o
  27   4   9        3.97       23.20     22.35 o
  28   4   9        3.18       25.71     26.66 o
   1   5   9      449.50      441.05     43.19 o
   2   5   9       82.14       98.93     17.23 o
   3   5   9      161.88      190.61     18.69 o
   4   5   9       32.15       71.12     22.66 o
   5   5   9      351.46      388.04     19.38 o
   6   5   9      340.22      352.82     18.69 o
   7   5   9       97.54      136.42     17.39 o
   8   5   9       48.67       55.89     15.71 o
   9   5   9      246.30      241.04     22.71 o
  10   5   9       62.30       77.65     16.45 o
  11   5   9       19.38       23.04     15.27 o
  12   5   9        1.67        3.77     16.58 o
  13   5   9       63.94       37.20     17.17 o
  14   5   9       52.22       26.27     15.57 o
  15   5   9       27.72       14.37     15.41 o
  16   5   9       30.28       39.85     16.51 o
  17   5   9        1.74       -2.78     15.54 o
  18   5   9        1.25       -2.61     16.75 o
  19   5   9       35.85       82.26     25.80 o
  20   5   9       44.33       31.81     22.15 o
  21   5   9        9.11      -10.18     25.75 o
   1   6   9       21.71       18.94     18.94 o
   2   6   9       38.54       41.21     18.00 o
   3   6   9       77.33       86.51     18.50 o
   4   6   9       10.21       17.04     18.97 o
   5   6   9       40.17       15.26     16.52 o
   6   6   9       25.17       24.44     19.29 o
   7   6   9       12.33       19.99     17.72 o
   8   6   9       52.85       71.30     18.95 o
   9   6   9        1.00       19.06     24.60 o
   0   0  10      330.94      306.82      5.85 o
   2   0  10       76.94       90.50      3.32 o
   4   0  10      737.48      608.82     15.06 o
   6   0  10      617.41      468.11     17.62 o
   8   0  10     4209.02     3741.07    281.25 o
  10   0  10      978.72     1084.99     17.89 o
  12   0  10     1405.48     1556.60     21.52 o
  14   0  10     2337.83     2152.87     26.03 o
  16   0  10      359.20      356.03     17.04 o
  18   0  10       47.43       39.34     16.37 o
  20   0  10      267.37      259.42     19.43 o
  22   0  10      243.33      237.66     20.23 o
  24   0  10      260.89      251.27     22.57 o
  26   0  10      398.37      409.22     24.02 o
  28   0  10      835.03      747.98     27.75 o
  30   0  10      316.33      286.96     26.14 o
  32   0  10       69.56       56.93     22.24 o
  34   0  10      104.36      121.84     26.13 o
  36   0  10      137.34      111.82     23.50 o
   0   1  10    17696.33    18130.70     74.42 o
   1   1  10     5581.31     5973.79     29.98 o
   2   1  10     3122.56     3066.91     24.71 o
   3   1  10     1957.34     1914.42     15.19 o
   4   1  10     2665.67     2718.92     16.20 o
   5   1  10      707.39      796.75     10.72 o
   6   1  10     3029.31     3461.79     40.86 o
   7   1  10      360.22      407.24      8.01 o
   8   1  10     1775.52     1671.40     18.40 o
   9   1  10     1069.78     1058.15     12.12 o
  10   1  10       18.55        6.68      8.07 o
  11   1  10     3062.66     2932.96     18.94 o
  12   1  10     1468.01     1446.44     25.25 o
  13   1  10     2412.36     2560.73     33.77 o
  14   1  10      135.95      139.86     10.93 o
  15   1  10     2438.57     2523.88     35.05 o
  16   1  10       25.93       38.34     10.97 o
  17   1  10       96.24      108.53     11.43 o
  18   1  10      453.61      497.58     15.17 o
  19   1  10      930.52      908.78     68.00 o
  20   1  10      409.01      402.86     25.36 o
  21   1  10      794.03      804.37     17.54 o
  22   1  10      144.73      123.31     14.84 o
  23   1  10      304.27      259.00     24.70 o
  24   1  10       71.52       77.14     14.75 o
  25   1  10       31.13       36.05     16.00 o
  26   1  10       40.36       24.87     15.01 o
  27   1  10      573.73      558.39     18.74 o
  28   1  10       64.54       57.18     15.60 o
  29   1  10       50.84       58.29     15.26 o
  30   1  10       17.13        9.58     15.37 o
  31   1  10       84.15       77.15     15.81 o
  32   1  10        2.50       -1.19     15.68 o
  33   1  10        6.61        2.87     15.54 o
  34   1  10        7.50        3.33     16.04 o
  35   1  10        0.85        9.51     22.20 o
   0   2  10     1108.55     1121.16     21.83 o
   1   2  10      490.51      482.68      8.63 o
   2   2  10     3717.86     3696.72     29.60 o
   3   2  10      985.20      841.15     11.74 o
   4   2  10       28.92       23.84      5.71 o
   5   2  10     7410.59     7373.15     47.42 o
   6   2  10     2698.95     2781.20     30.83 o
   7   2  10     1063.73     1039.75     20.49 o
   8   2  10      203.70      182.55      6.67 o
   9   2  10      380.64      332.13     12.92 o
  10   2  10      251.05      242.06     16.69 o
  11   2  10      113.65      124.58     16.83 o
  12   2  10     1385.09     1341.84     24.58 o
  13   2  10     1356.93     1294.86     25.30 o
  14   2  10       60.68       57.77     19.13 o
  15   2  10       53.69       64.25     20.10 o
  16   2  10     2169.44     2083.20     32.30 o
  17   2  10     3129.21     3204.67     37.12 o
  18   2  10      274.65      407.50     24.83 o
  19   2  10      470.37      441.18     24.72 o
  20   2  10      122.37      147.35     22.54 o
  21   2  10     2517.61     2397.31     36.99 o
  22   2  10      175.25      169.96     23.17 o
  23   2  10      473.53      443.59     26.28 o
  24   2  10      169.50      159.76     22.74 o
  25   2  10       88.60       80.79     23.15 o
  26   2  10       36.05       30.81     23.70 o
  27   2  10       16.58       17.69     21.84 o
  28   2  10       20.81       11.36     23.75 o
  29   2  10      114.48      116.78     25.58 o
  30   2  10       13.72       -5.75     23.27 o
  31   2  10        0.88       -1.51     22.11 o
  32   2  10       14.18        1.32     26.01 o
  33   2  10       56.32       20.06     27.52 o
  34   2  10        8.12      -19.63     26.84 o
   0   3  10     1351.64     1362.48     32.60 o
   1   3  10     1388.51     1419.09     12.24 o
   2   3  10     2121.85     2232.91     24.35 o
   3   3  10      381.91      352.84      9.60 o
   4   3  10      105.23       80.87      8.30 o
   5   3  10       24.13        3.98      9.66 o
   6   3  10        4.86       -1.14     13.80 o
   7   3  10      102.50      105.72     10.06 o
   8   3  10      598.00      640.49     12.30 o
   9   3  10      324.72      340.12     16.57 o
  10   3  10      291.59      308.72     12.02 o
  11   3  10     1012.18     1120.38     19.43 o
  12   3  10      137.95      150.81     15.34 o
  13   3  10      723.76      751.58     18.65 o
  14   3  10     2411.73     2334.09     34.87 o
  15   3  10      697.23      681.89     27.21 o
  16   3  10      344.04      368.31     24.73 o
  17   3  10      504.19      518.92     24.54 o
  18   3  10      735.08      682.78     25.82 o
  19   3  10      196.82      213.69     24.35 o
  20   3  10       80.57       85.08     23.41 o
  21   3  10       53.77       34.17     21.74 o
  22   3  10      327.98      372.57     26.31 o
  23   3  10      111.49      108.72     23.46 o
  24   3  10      642.11      626.32     28.35 o
  25   3  10      157.51      159.81     24.44 o
  26   3  10       25.25       49.16     24.12 o
  27   3  10       19.48       19.95     22.48 o
  28   3  10       92.47      106.61     25.74 o
  29   3  10      119.76      119.90     22.97 o
  30   3  10       93.59       75.93     26.27 o
  31   3  10        4.54       -5.87     25.62 o
   0   4  10      852.89      807.18     33.18 o
   1   4  10       54.67       48.41     13.83 o
   2   4  10      466.86      450.32     11.44 o
   3   4  10      624.35      639.71     13.68 o
   4   4  10      839.65      809.12     23.31 o
   5   4  10      137.78      145.08     17.28 o
   6   4  10      185.63      149.54     11.77 o
   7   4  10      133.23      150.73     15.11 o
   8   4  10       70.11       85.81     12.49 o
   9   4  10      232.60      194.19     14.91 o
  10   4  10       99.37       89.32     11.83 o
  11   4  10       56.66       39.20     11.64 o
  12   4  10       69.70       60.29     11.67 o
  13   4  10       35.72       24.70     11.60 o
  14   4  10       28.48       22.56     11.84 o
  15   4  10       85.87       72.59     14.45 o
  16   4  10      130.03      116.73     15.59 o
  17   4  10        3.63        0.35     15.40 o
  18   4  10       38.06       38.81     14.55 o
  19   4  10       24.69       41.43     22.73 o
  20   4  10       69.13       77.24     24.03 o
  21   4  10      130.04      113.16     22.37 o
  22   4  10       73.48       97.47     25.66 o
  23   4  10      111.73      123.43     24.26 o
  24   4  10        3.79       17.88     24.71 o
  25   4  10       40.57       86.40     25.18 o
  26   4  10       65.94      100.76     25.73 o
  27   4  10       15.90       46.06     25.60 o
   0   5  10      312.34      311.22     27.03 o
   1   5  10       35.98       67.95     16.59 o
   2   5  10      188.82      179.23     17.43 o
   3   5  10        8.60        1.12     16.54 o
   4   5  10       24.67       22.54     16.62 o
   5   5  10       37.06       55.02     15.72 o
   6   5  10      109.63      113.65     17.34 o
   7   5  10        0.18        2.97     16.00 o
   8   5  10       14.04        6.84     15.69 o
   9   5  10       61.86       50.08     16.13 o
  10   5  10       46.58       49.67     16.84 o
  11   5  10      123.27      124.43     16.54 o
  12   5  10      100.04       82.94     16.57 o
  13   5  10       26.70       19.29     16.02 o
  14   5  10       23.46        9.62     15.39 o
  15   5  10       75.35       53.83     17.49 o
  16   5  10       44.15       34.40     17.05 o
  17   5  10       34.16       36.68     17.58 o
  18   5  10       20.76       32.55     18.19 o
  19   5  10       81.39       86.08     19.92 o
  20   5  10        7.06       13.30     19.05 o
   0   6  10      165.61      197.04     26.62 o
   1   6  10       16.40       11.54     19.45 o
   2   6  10       10.66        5.91     17.90 o
   3   6  10       28.42       47.90     18.01 o
   4   6  10       44.82       67.88     19.92 o
   5   6  10       57.45       61.50     17.40 o
   6   6  10       13.59       36.63     18.83 o
   7   6  10       26.92       67.26     29.06 o
   2   0  11     9381.24     9589.34     28.64 o
   4   0  11     1958.52     2078.83     24.63 o
   6   0  11     2532.08     2672.40     82.68 o
   8   0  11       78.11       78.17      6.65 o
  10   0  11     1812.99     1778.86     21.54 o
  12   0  11       55.47       49.23     13.17 o
  14   0  11     2288.44     2165.67     26.27 o
  16   0  11      283.83      272.10     16.77 o
  18   0  11     1011.06      886.21     22.46 o
  20   0  11       91.20       94.86     18.67 o
  22   0  11       52.59       53.98     18.53 o
  24   0  11        0.57       -0.73     20.68 o
  26   0  11      284.43      229.83     22.43 o
  28   0  11      168.18      174.07     23.29 o
  30   0  11      481.41      517.39     28.11 o
  32   0  11      724.94      688.24     28.47 o
  34   0  11        6.36       21.47     25.87 o
   1   1  11      537.97      569.96      5.89 o
   2   1  11     3888.09     4113.91     20.45 o
   3   1  11     2387.50     2294.31      9.61 o
   4   1  11     1968.80     1926.10     20.74 o
   5   1  11      366.04      348.96      4.99 o
   6   1  11       10.48       -0.55      4.27 o
   7   1  11      725.53      599.61     11.93 o
   8   1  11     1337.43     1345.62     14.95 o
   9   1  11       74.95       66.42     10.11 o
  10   1  11      717.17      696.79     11.56 o
  11   1  11      917.68      997.55     13.37 o
  12   1  11     2814.03     2850.23     95.55 o
  13   1  11      934.31     1010.50     28.62 o
  14   1  11      904.78      897.59     14.43 o
  15   1  11     1235.50     1267.37     16.48 o
  16   1  11     1244.05     1131.57     26.40 o
  17   1  11      706.11      703.78     15.19 o
  18   1  11      229.73      243.59     17.63 o
  19   1  11      134.61      142.79     13.56 o
  20   1  11      192.14      161.30     14.43 o
  21   1  11        7.09        8.77     14.52 o
  22   1  11        9.61        2.97     13.64 o
  23   1  11       51.53       81.61     15.04 o
  24   1  11     1004.39     1055.38     20.06 o
  25   1  11       49.36       68.49     15.80 o
  26   1  11       48.37       50.30     15.47 o
  27   1  11      283.35      208.85     15.95 o
  28   1  11       27.28       26.41     15.32 o
  29   1  11      199.02      178.04     15.58 o
  30   1  11      204.52      212.78     17.14 o
  31   1  11      110.29      107.68     15.53 o
  32   1  11       60.94       65.31     16.49 o
  33   1  11       40.79       63.70     15.38 o
  34   1  11       10.87        6.77     19.49 o
  35   1  11       40.08       42.61     22.94 o
   1   2  11      147.08      137.24      5.51 o
   2   2  11       84.83       83.42      5.42 o
   3   2  11      772.54      733.02     11.78 o
   4   2  11      223.78      245.62     12.41 o
   5   2  11     2341.75     2387.58     25.69 o
   6   2  11     1200.79     1324.09     13.26 o
   7   2  11     2239.17     2103.05     55.96 o
   8   2  11      348.13      321.79     21.26 o
   9   2  11     1184.94     1027.60     35.17 o
  10   2  11     2087.10     2133.74     59.17 o
  11   2  11      812.33      893.16     45.44 o
  12   2  11     1343.42     1302.00     25.16 o
  13   2  11      568.85      555.82     21.93 o
  14   2  11      181.06      156.99     19.47 o
  15   2  11       28.24       24.88     20.04 o
  16   2  11      410.08      428.47     24.06 o
  17   2  11      709.35      831.95     26.72 o
  18   2  11      935.64     1003.18     27.23 o
  19   2  11      260.38      321.11     24.07 o
  20   2  11      152.23      167.13     23.58 o
  21   2  11      831.94      766.62     27.15 o
  22   2  11       21.66       46.56     23.11 o
  23   2  11      484.07      483.86     25.65 o
  24   2  11      480.69      434.28     25.31 o
  25   2  11      316.87      323.73     26.10 o
  26   2  11      539.11      544.94     26.28 o
  27   2  11        4.96       21.81     22.75 o
  28   2  11       46.88       63.66     25.30 o
  29   2  11       13.62        3.31     23.84 o
  30   2  11        6.20        3.48     22.05 o
  31   2  11        7.08      -24.67     24.67 o
  32   2  11        3.72      -20.70     27.11 o
  33   2  11        8.96      -27.54     27.54 o
   1   3  11       11.24        7.87      7.97 o
   2   3  11       35.23       25.58      7.92 o
   3   3  11       65.73       60.70      8.49 o
   4   3  11       89.15       87.78      8.44 o
   5   3  11      136.21      126.35     13.24 o
   6   3  11       54.61       26.88     11.89 o
   7   3  11      278.25      233.67     10.99 o
   8   3  11     1125.09     1042.91     14.48 o
   9   3  11      103.99       86.72     11.39 o
  10   3  11      878.61      802.87     14.01 o
  11   3  11      198.72      169.05     11.91 o
  12   3  11      744.93      692.88     16.63 o
  13   3  11       85.79       97.15     15.81 o
  14   3  11      356.50      363.78     20.93 o
  15   3  11       75.88       89.29     22.14 o
  16   3  11      357.67      370.76     23.05 o
  17   3  11      119.44      137.17     21.50 o
  18   3  11      615.37      623.50     27.15 o
  19   3  11      146.12      180.02     23.74 o
  20   3  11      761.50      739.89     26.89 o
  21   3  11        2.85       26.03     23.48 o
  22   3  11       12.88       24.80     21.60 o
  23   3  11       10.49       46.27     24.38 o
  24   3  11      392.67      357.74     24.97 o
  25   3  11        3.51       34.31     24.36 o
  26   3  11       29.16       35.51     21.39 o
  27   3  11       20.63       38.73     24.97 o
  28   3  11       50.24       47.05     22.44 o
  29   3  11       23.41       30.50     24.84 o
  30   3  11       33.95       41.40     26.59 o
   1   4  11      301.98      302.39     10.86 o
   2   4  11       21.56       26.99      9.49 o
   3   4  11      620.52      614.67     16.56 o
   4   4  11      146.58      147.86     22.18 o
   5   4  11       51.76       57.51     11.80 o
   6   4  11       97.02       92.48     11.52 o
   7   4  11      103.48      112.09     11.31 o
   8   4  11      207.69      236.69     15.95 o
   9   4  11      102.11       90.86     11.31 o
  10   4  11       30.09       31.90     11.40 o
  11   4  11      158.65      125.09     12.35 o
  12   4  11       16.98        2.10     11.83 o
  13   4  11       46.00       41.26     11.62 o
  14   4  11      106.60       92.48     12.30 o
  15   4  11       69.82       46.80     11.96 o
  16   4  11      175.40      165.65     13.14 o
  17   4  11       27.77       23.08     14.23 o
  18   4  11       34.53       40.70     15.45 o
  19   4  11        8.99        7.04     15.58 o
  20   4  11       37.25       22.70     21.22 o
  21   4  11       30.63       37.03     24.91 o
  22   4  11       46.86       49.76     23.11 o
  23   4  11       37.54       55.38     25.37 o
  24   4  11       74.38       81.61     24.66 o
  25   4  11       14.51       16.44     25.51 o
  26   4  11      129.01      152.64     25.26 o
   1   5  11      344.18      357.40     19.35 o
   2   5  11       48.93       60.44     16.28 o
   3   5  11       47.46       54.33     16.59 o
   4   5  11       10.56       -8.38     16.66 o
   5   5  11       35.74       34.83     15.78 o
   6   5  11        8.76        7.41     16.12 o
   7   5  11       57.27       56.54     16.67 o
   8   5  11       13.32       12.04     14.82 o
   9   5  11       98.55      107.92     19.19 o
  10   5  11       74.25       93.28     17.10 o
  11   5  11      120.15      137.56     16.10 o
  12   5  11        6.86       22.68     17.06 o
  13   5  11       54.70       30.98     16.51 o
  14   5  11       41.59       40.29     16.88 o
  15   5  11       12.81       10.36     16.71 o
  16   5  11        7.05        8.80     15.38 o
  17   5  11        3.48       -0.70     16.60 o
  18   5  11       10.02       -0.37     15.43 o
  19   5  11        1.52       -5.99     17.28 o
  20   5  11        0.11       -7.40     24.75 o
  21   5  11       27.62       39.96     28.19 o
  22   5  11       46.27       50.60     27.90 o
   1   6  11       40.26       43.20     20.03 o
   2   6  11       42.39       31.49     18.96 o
   3   6  11       51.54       63.78     24.47 o
   4   6  11       19.03       42.95     27.73 o
   0   0  12     4117.73     3614.53     15.31 o
   2   0  12       65.30       60.37      5.65 o
   4   0  12      171.48      144.64      7.60 o
   6   0  12    26468.46    26437.56    269.47 o
   8   0  12      720.86      678.64     11.84 o
  10   0  12     4401.73     4706.89     32.33 o
  12   0  12       48.98       38.57     12.87 o
  14   0  12       92.92       72.88     15.28 o
  16   0  12      206.70      194.10     16.56 o
  18   0  12        7.81        3.99     15.97 o
  20   0  12      336.78      359.02     21.47 o
  22   0  12      162.79      155.96     19.35 o
  24   0  12       70.15       54.49     20.51 o
  26   0  12      189.94      189.46     22.55 o
  28   0  12       23.51       45.05     21.68 o
  30   0  12       11.00       21.00     24.21 o
  32   0  12      342.24      322.48     25.00 o
  34   0  12       48.04       84.92     26.84 o
   0   1  12     7433.93     7114.61     35.78 o
   1   1  12      703.42      745.84     17.83 o
   2   1  12     2551.58     2462.47     15.41 o
   3   1  12     1732.96     1669.65     26.55 o
   4   1  12      290.57      272.42      8.89 o
   5   1  12      656.55      611.80      6.86 o
   6   1  12       52.64       38.41      4.93 o
   7   1  12     1465.00     1459.61     10.90 o
   8   1  12       87.26       82.89      4.75 o
   9   1  12      137.19      122.91      5.08 o
  10   1  12       27.92       31.94      5.41 o
  11   1  12      499.40      519.18     20.53 o
  12   1  12     1239.17     1224.82     29.55 o
  13   1  12      905.41      998.49     20.62 o
  14   1  12     2570.78     2646.79     20.62 o
  15   1  12     1073.99     1110.32     15.95 o
  16   1  12      579.14      642.27     14.74 o
  17   1  12     1101.11      986.79     21.90 o
  18   1  12      128.94      118.54     12.98 o
  19   1  12       70.74       71.90     13.67 o
  20   1  12      885.19      903.60     32.02 o
  21   1  12      949.51      900.71     18.06 o
  22   1  12      168.25      165.94     14.95 o
  23   1  12       22.19       36.33     14.87 o
  24   1  12        5.81       18.74     14.15 o
  25   1  12      458.26      447.99     22.74 o
  26   1  12       15.91       23.15     14.71 o
  27   1  12       19.18       16.84     14.23 o
  28   1  12      117.11      105.06     15.84 o
  29   1  12      121.00      134.92     15.31 o
  30   1  12       52.60       43.64     16.15 o
  31   1  12       56.44       54.17     15.21 o
  32   1  12       41.61       55.31     16.76 o
  33   1  12       10.86       17.57     15.46 o
  34   1  12       36.19       59.31     17.36 o
   0   2  12      460.51      391.01     19.01 o
   1   2  12      242.89      243.28      7.83 o
   2   2  12      670.89      620.97      9.12 o
   3   2  12      699.82      654.01      9.15 o
   4   2  12      218.69      204.83      9.24 o
   5   2  12      278.47      272.27      9.92 o
   6   2  12       11.70       37.30      8.39 o
   7   2  12     1861.70     1899.11     32.15 o
   8   2  12      240.07      221.99      9.27 o
   9   2  12      393.25      379.91     12.35 o
  10   2  12       43.27       45.38     10.87 o
  11   2  12     1166.68     1227.89     26.71 o
  12   2  12      614.50      658.56     33.22 o
  13   2  12     1472.39     1410.58     26.85 o
  14   2  12      353.05      370.50     21.85 o
  15   2  12     1167.33     1134.92     26.90 o
  16   2  12      308.77      327.26     23.59 o
  17   2  12     1030.71     1003.46     27.56 o
  18   2  12       93.08      131.57     22.46 o
  19   2  12      530.73      547.79     25.71 o
  20   2  12      297.82      286.42     23.01 o
  21   2  12      127.78      136.38     23.39 o
  22   2  12       17.53       36.16     21.74 o
  23   2  12      541.42      523.01     25.56 o
  24   2  12        1.28       22.88     23.38 o
  25   2  12      116.81      106.79     22.30 o
  26   2  12      313.72      309.51     25.46 o
  27   2  12        9.73       21.65     24.60 o
  28   2  12        0.49       -3.79     23.02 o
  29   2  12        0.25       -6.61     21.89 o
  30   2  12       37.87        2.02     24.42 o
  31   2  12       21.76        4.16     26.66 o
  32   2  12        2.40      -21.60     26.90 o
   0   3  12      131.77      135.65     12.40 o
   1   3  12       94.48       98.07      8.67 o
   2   3  12       50.24       51.05      8.12 o
   3   3  12       23.12       26.84      8.55 o
   4   3  12      151.90      154.33      9.02 o
   5   3  12      195.56      177.50     11.60 o
   6   3  12      145.55      117.66     13.34 o
   7   3  12      260.43      279.15     16.92 o
   8   3  12     3893.34     3794.49     54.84 o
   9   3  12     1260.83     1365.32     19.08 o
  10   3  12       92.02       80.06     11.13 o
  11   3  12      165.07      164.46     14.66 o
  12   3  12      980.61      993.04     18.29 o
  13   3  12      356.18      306.85     15.41 o
  14   3  12      302.89      295.20     12.73 o
  15   3  12        2.06        6.55     14.82 o
  16   3  12      104.93      113.91     15.10 o
  17   3  12      224.38      226.54     23.39 o
  18   3  12      247.07      241.16     23.97 o
  19   3  12       79.52       96.75     21.76 o
  20   3  12        0.12        2.08     23.16 o
  21   3  12       87.53       78.64     21.59 o
  22   3  12       13.97        8.60     23.55 o
  23   3  12       18.73       37.00     22.37 o
  24   3  12      129.28      121.03     25.17 o
  25   3  12       50.66       62.25     21.87 o
  26   3  12       59.57       82.16     25.49 o
  27   3  12       11.11        8.81     21.77 o
  28   3  12       16.89       54.50     24.59 o
  29   3  12        7.93       23.04     26.51 o
   0   4  12      104.63      106.47     14.18 o
   1   4  12       31.19       22.64      9.56 o
   2   4  12       31.28       27.56      9.36 o
   3   4  12       33.65       26.14      9.37 o
   4   4  12        4.94       -0.62     11.10 o
   5   4  12       40.89       28.71     11.40 o
   6   4  12      686.11      678.97     18.00 o
   7   4  12        0.25       10.74     11.34 o
   8   4  12      145.81      129.05     12.08 o
   9   4  12       65.81       76.22     11.70 o
  10   4  12      347.89      306.28     12.89 o
  11   4  12      286.55      280.39     13.15 o
  12   4  12      128.59      122.79     12.97 o
  13   4  12       60.63       46.12     11.85 o
  14   4  12       14.74        7.07     11.60 o
  15   4  12      102.03      105.07     12.41 o
  16   4  12       55.05       37.33     12.02 o
  17   4  12      102.32      119.65     13.10 o
  18   4  12       14.16       25.55     12.93 o
  19   4  12       39.19       37.60     15.48 o
  20   4  12       19.44       42.93     16.94 o
  21   4  12      119.51      149.39     22.38 o
  22   4  12       58.10       40.96     24.58 o
  23   4  12        2.87        5.27     24.47 o
  24   4  12        9.20       21.89     24.88 o
  25   4  12       13.33       25.91     24.45 o
   0   5  12      155.32      155.81     25.66 o
   1   5  12      138.45      168.07     16.47 o
   2   5  12      131.02      148.41     17.53 o
   3   5  12       52.32       52.00     15.48 o
   4   5  12       18.29       17.15     16.30 o
   5   5  12       47.33       33.77     16.28 o
   6   5  12      109.93      112.08     16.44 o
   7   5  12       48.40       44.27     16.15 o
   8   5  12       11.03        9.93     16.80 o
   9   5  12      116.93      117.49     16.88 o
  10   5  12      106.99      122.44     22.55 o
  11   5  12       47.70       70.06     16.50 o
  12   5  12        2.52       24.16     17.56 o
  13   5  12      172.42      178.45     22.77 o
  14   5  12      103.72      106.23     16.92 o
  15   5  12        5.41       11.01     15.65 o
  16   5  12       49.69       51.08     17.03 o
  17   5  12       45.40       64.66     17.08 o
  18   5  12        1.90       -2.79     16.67 o
  19   5  12        4.38       -4.58     22.70 o
  20   5  12       10.43      -21.10     22.13 o
  21   5  12        1.72       -4.30     22.79 o
   2   0  13      245.34      234.20      6.65 o
   4   0  13      118.78      126.97      7.56 o
   6   0  13     2288.29     2390.97     61.42 o
   8   0  13      274.75      296.49     10.06 o
  10   0  13      149.47      149.44     10.36 o
  12   0  13      174.06      176.79     14.87 o
  14   0  13      148.34      182.04     16.28 o
  16   0  13     1469.27     1505.61     25.45 o
  18   0  13      838.51      876.45     23.37 o
  20   0  13      201.79      205.90     19.63 o
  22   0  13        2.97        7.70     19.56 o
  24   0  13      104.54      134.62     20.15 o
  26   0  13       80.21       83.29     22.60 o
  28   0  13       96.51      169.60     21.96 o
  30   0  13      189.68      204.00     26.21 o
  32   0  13      386.36      365.13     25.18 o
  34   0  13      250.49      345.67     29.35 o
   1   1  13      662.45      650.36     10.81 o
   2   1  13      533.63      586.51      6.35 o
   3   1  13      796.22      821.78     11.26 o
   4   1  13      900.51      983.81     14.84 o
   5   1  13      199.74      203.70      5.17 o
   6   1  13       42.40       37.68      4.68 o
   7   1  13     1020.72      981.69     17.57 o
   8   1  13       54.61       54.64      9.42 o
   9   1  13      521.71      533.25      8.36 o
  10   1  13      319.02      321.46      9.75 o
  11   1  13       57.98       71.16     10.75 o
  12   1  13       33.69       39.96      9.75 o
  13   1  13      314.57      307.05     11.78 o
  14   1  13      400.39      358.45     12.57 o
  15   1  13      432.59      416.05     13.10 o
  16   1  13      703.32      706.58     15.09 o
  17   1  13       29.59       58.13     12.29 o
  18   1  13      791.32      776.26     26.44 o
  19   1  13      270.94      281.99     14.90 o
  20   1  13      679.47      679.35     22.23 o
  21   1  13      259.10      248.48     14.95 o
  22   1  13       15.86       17.53     13.62 o
  23   1  13       31.30       29.52     13.95 o
  24   1  13      346.38      318.13     15.62 o
  25   1  13       83.16       75.83     14.81 o
  26   1  13       51.08       52.26     15.05 o
  27   1  13      256.81      201.92     17.22 o
  28   1  13      221.52      218.35     17.35 o
  29   1  13        3.63        7.37     15.11 o
  30   1  13       55.01       54.72     16.89 o
  31   1  13       78.61      100.63     16.22 o
  32   1  13        0.64        0.11     17.33 o
  33   1  13       21.58        7.93     16.01 o
  34   1  13      180.20      215.19     26.48 o
   1   2  13       94.42       89.97     10.50 o
   2   2  13       34.85       56.34     12.46 o
   3   2  13      731.85      684.22      9.33 o
   4   2  13      107.37       94.21      7.77 o
   5   2  13      222.44      214.19      8.05 o
   6   2  13        5.74        3.17      7.82 o
   7   2  13      149.42      146.45     12.57 o
   8   2  13       91.36       91.19     11.08 o
   9   2  13      603.21      587.36     27.42 o
  10   2  13      344.78      364.85     10.55 o
  11   2  13      211.24      176.96     17.58 o
  12   2  13       62.44       31.52      9.26 o
  13   2  13       83.26       76.02     10.02 o
  14   2  13      441.18      409.05     22.28 o
  15   2  13      398.14      373.58     23.04 o
  16   2  13      399.38      423.19     23.69 o
  17   2  13      532.55      549.76     24.11 o
  18   2  13       80.16       83.48     22.33 o
  19   2  13       38.12       47.97     20.10 o
  20   2  13      332.21      346.60     24.56 o
  21   2  13       92.19       77.32     20.77 o
  22   2  13       24.26       45.79     22.50 o
  23   2  13       99.35      106.86     22.84 o
  24   2  13       82.04       83.50     21.36 o
  25   2  13        7.79        3.80     23.07 o
  26   2  13       82.67       72.16     24.38 o
  27   2  13        6.44      -11.74     21.08 o
  28   2  13        3.46        7.73     22.12 o
  29   2  13      193.89      227.37     27.49 o
  30   2  13       53.81       25.90     26.94 o
  31   2  13        0.82      -12.27     26.09 o
  32   2  13        5.95        6.67     23.79 o
   1   3  13      123.26      131.47      9.02 o
   2   3  13       27.62       16.04      8.58 o
   3   3  13      282.58      265.87      9.79 o
   4   3  13      258.65      250.19      9.64 o
   5   3  13       17.90       17.89      9.01 o
   6   3  13       54.89       76.59     15.69 o
   7   3  13      182.29      196.39     12.67 o
   8   3  13      938.87      991.11     14.50 o
   9   3  13      381.85      402.09     15.26 o
  10   3  13      918.80      966.38     17.10 o
  11   3  13      319.60      351.87     12.68 o
  12   3  13      540.69      493.74     12.81 o
  13   3  13      106.55       84.41     11.21 o
  14   3  13       89.38       74.93     11.30 o
  15   3  13       96.41       90.02     11.40 o
  16   3  13       88.53      106.51     15.27 o
  17   3  13        9.33        5.68     15.73 o
  18   3  13       17.39       17.28     20.38 o
  19   3  13       35.66        7.34     21.90 o
  20   3  13      189.32      218.76     24.04 o
  21   3  13      157.30      196.65     23.95 o
  22   3  13       78.49      108.95     24.19 o
  23   3  13       35.12       62.85     23.55 o
  24   3  13       49.69       60.50     23.18 o
  25   3  13       52.34       96.52     25.64 o
  26   3  13      247.27      235.72     24.15 o
  27   3  13        4.57       48.30     25.89 o
  28   3  13       42.42       27.79     25.49 o
  29   3  13        8.86       28.97     22.60 o
   1   4  13       76.80       60.53      9.78 o
   2   4  13       23.93       16.74      9.58 o
   3   4  13      162.51      145.97     10.19 o
   4   4  13       23.76       49.14     16.16 o
   5   4  13      500.32      514.90     13.98 o
   6   4  13       31.71       66.47     11.81 o
   7   4  13      343.24      350.67     13.00 o
   8   4  13      147.58      146.08     12.69 o
   9   4  13       58.03       65.93     12.11 o
  10   4  13       80.12       72.77     11.80 o
  11   4  13      361.55      318.47     20.82 o
  12   4  13       69.15       58.73     12.17 o
  13   4  13       23.92       21.99     11.45 o
  14   4  13        4.22       -6.46     11.78 o
  15   4  13        7.57        3.00     11.97 o
  16   4  13      247.33      261.23     13.14 o
  17   4  13       34.03       39.77     12.67 o
  18   4  13       14.77        8.99     12.92 o
  19   4  13       43.72       40.67     13.00 o
  20   4  13       39.29       28.18     13.56 o
  21   4  13       12.97        5.55     16.01 o
  22   4  13       49.77       29.07     17.71 o
  23   4  13       37.96       27.59     16.62 o
  24   4  13        3.69       15.34     17.46 o
   1   5  13       16.35       32.91     16.48 o
   2   5  13       40.38       45.77     15.29 o
   3   5  13       11.83        9.84     16.28 o
   4   5  13        2.15        3.30     14.98 o
   5   5  13       13.01        8.26     16.63 o
   6   5  13       44.71       32.59     14.97 o
   7   5  13       42.63       40.87     16.80 o
   8   5  13        9.11       16.14     15.92 o
   9   5  13        8.39       18.42     15.40 o
  10   5  13       14.25       23.93     17.20 o
  11   5  13        8.61       19.92     15.70 o
  12   5  13       27.11       40.48     16.25 o
  13   5  13       26.29       29.90     14.79 o
  14   5  13        3.89       15.03     16.81 o
  15   5  13        7.24       20.89     15.88 o
  16   5  13       34.49       26.79     17.81 o
  17   5  13        4.17       -3.89     25.28 o
  18   5  13        8.61        2.51     25.46 o
  19   5  13       52.55       63.90     26.08 o
  20   5  13       22.58       22.81     25.37 o
  21   5  13       15.19       16.71     23.75 o
   0   0  14     3480.61     2988.29     29.85 o
   2   0  14      333.88      366.18      8.82 o
   4   0  14      155.96      138.92      7.37 o
   6   0  14     1583.41     1546.70     19.68 o
   8   0  14      134.72      132.21      9.37 o
  10   0  14      516.39      568.17     17.00 o
  12   0  14     2318.98     2189.06     19.76 o
  14   0  14      183.77      193.97     16.57 o
  16   0  14      378.39      380.75     18.63 o
  18   0  14     1304.57     1237.30     26.38 o
  20   0  14       50.20       57.60     18.12 o
  22   0  14      148.01      143.47     20.37 o
  24   0  14       60.05       62.00     19.56 o
  26   0  14      101.08      110.19     22.62 o
  28   0  14      136.37      143.29     22.47 o
  30   0  14       70.45      106.47     24.50 o
  32   0  14      237.14      190.25     24.69 o
   0   1  14     3197.25     3170.65     21.82 o
   1   1  14      128.57      135.41      5.59 o
   2   1  14      271.22      272.67      6.19 o
   3   1  14      211.03      213.14     11.49 o
   4   1  14       47.17       24.13      7.09 o
   5   1  14      452.81      429.01      8.74 o
   6   1  14     3241.01     3130.45     36.61 o
   7   1  14      434.62      430.25     13.89 o
   8   1  14     1690.68     1575.43     17.70 o
   9   1  14      211.76      238.79      9.09 o
  10   1  14     1037.25     1005.78     16.45 o
  11   1  14      304.95      290.77     10.06 o
  12   1  14      280.16      248.13      8.65 o
  13   1  14      123.13      114.57     11.94 o
  14   1  14      175.19      174.19     11.52 o
  15   1  14        5.54       13.76     10.84 o
  16   1  14      730.39      716.55     31.07 o
  17   1  14       73.38       78.95     12.83 o
  18   1  14       74.49       76.56     13.31 o
  19   1  14      396.08      466.88     15.41 o
  20   1  14       37.90       35.91     12.67 o
  21   1  14      164.94      166.02     13.77 o
  22   1  14       49.25       44.02     14.07 o
  23   1  14       59.45       63.36     14.50 o
  24   1  14       28.46       26.71     14.31 o
  25   1  14       72.66      100.33     24.86 o
  26   1  14       15.54       15.92     14.73 o
  27   1  14       52.82       53.35     15.67 o
  28   1  14      307.34      314.36     21.70 o
  29   1  14       37.25       28.06     15.55 o
  30   1  14        1.51       -1.08     16.34 o
  31   1  14        6.15        2.47     15.47 o
  32   1  14        1.26       10.31     17.43 o
  33   1  14        1.26       -6.92     16.39 o
   0   2  14      209.41      213.50     31.07 o
   1   2  14       91.82       62.56      8.60 o
   2   2  14       99.26       87.54     11.92 o
   3   2  14      630.68      605.42      9.61 o
   4   2  14        8.64       11.00      7.61 o
   5   2  14      170.08      166.43      9.09 o
   6   2  14      885.90      806.83     11.58 o
   7   2  14        2.10       11.07     10.76 o
   8   2  14     1350.97     1387.60     29.37 o
   9   2  14      956.83      938.24     17.94 o
  10   2  14      781.24      857.42     24.07 o
  11   2  14      416.91      394.10     15.47 o
  12   2  14       46.04       18.26     16.79 o
  13   2  14      177.40      171.52     34.56 o
  14   2  14      189.63      181.67     48.47 o
  15   2  14      211.46      202.66     23.92 o
  16   2  14       17.89       73.95     20.67 o
  17   2  14      149.12      130.82     20.60 o
  18   2  14       18.62       61.17     21.25 o
  19   2  14       61.28       84.96     20.92 o
  20   2  14      167.21      172.98     22.25 o
  21   2  14      378.11      410.84     25.28 o
  22   2  14      107.37      105.23     21.36 o
  23   2  14      176.44      158.96     23.37 o
  24   2  14       57.58       63.98     23.75 o
  25   2  14       30.90       42.65     21.33 o
  26   2  14        3.60       -0.91     21.55 o
  27   2  14       10.05        6.83     24.50 o
  28   2  14       43.79        3.15     25.08 o
  29   2  14       18.68       17.35     24.96 o
  30   2  14        7.13        4.53     22.95 o
  31   2  14       40.93       47.49     23.46 o
   0   3  14      401.17      378.85     20.32 o
   1   3  14      202.12      184.72     10.06 o
   2   3  14     1530.83     1626.78     21.25 o
   3   3  14      481.88      509.31     11.07 o
   4   3  14      159.83      150.05     11.81 o
   5   3  14       84.70       63.27      9.43 o
   6   3  14       35.89        7.68     10.58 o
   7   3  14      250.36      243.65     11.59 o
   8   3  14      259.00      247.05     11.56 o
   9   3  14       51.10       71.42     10.92 o
  10   3  14        5.22        7.15     11.84 o
  11   3  14      117.39      116.67     11.00 o
  12   3  14       29.68       26.34     10.90 o
  13   3  14       26.17        7.65     10.78 o
  14   3  14        1.39      -11.14     11.14 o
  15   3  14       16.71        8.78     14.98 o
  16   3  14      297.49      266.26     20.05 o
  17   3  14      104.45      114.48     16.57 o
  18   3  14       53.52       33.17     15.65 o
  19   3  14       61.38       68.33     16.99 o
  20   3  14      453.19      421.22     24.26 o
  21   3  14        6.84       40.11     24.11 o
  22   3  14       23.21       34.07     21.48 o
  23   3  14       26.06       38.41     24.24 o
  24   3  14       22.59       36.38     23.00 o
  25   3  14       91.44      100.21     24.18 o
  26   3  14      129.14      159.26     27.15 o
  27   3  14       32.62       44.72     22.87 o
  28   3  14        2.43       -6.70     23.88 o
   0   4  14       94.19       86.25     17.58 o
   1   4  14      217.77      186.36     16.72 o
   2   4  14      270.63      249.59     11.19 o
   3   4  14        9.23       13.08     15.57 o
   4   4  14      371.09      384.96     13.04 o
   5   4  14      129.17      136.60     12.32 o
   6   4  14      128.03      137.58     19.03 o
   7   4  14       74.36      106.11     12.85 o
   8   4  14       80.99      112.83     12.46 o
   9   4  14       96.45       92.43     11.94 o
  10   4  14       20.18       27.01     11.78 o
  11   4  14      255.32      231.52     12.27 o
  12   4  14       52.57       54.19     12.17 o
  13   4  14       66.44       73.07     12.16 o
  14   4  14       27.36        5.87     11.75 o
  15   4  14       13.35       17.20     12.51 o
  16   4  14        6.58       -1.51     11.85 o
  17   4  14       10.00       13.74     12.41 o
  18   4  14       34.93       38.58     12.85 o
  19   4  14       43.92       48.11     17.01 o
  20   4  14       11.65       -8.13     16.58 o
  21   4  14       21.64        6.68     17.21 o
  22   4  14       20.36       23.71     16.65 o
  23   4  14       16.16       18.79     17.61 o
  24   4  14       27.32        4.97     24.65 o
  25   4  14       29.38       56.73     25.97 o
   0   5  14       34.15       46.20     22.98 o
   1   5  14       43.13       47.78     15.71 o
   2   5  14       71.70       77.65     16.82 o
   3   5  14        3.88       11.95     22.67 o
   4   5  14       20.19       14.20     16.47 o
   5   5  14        5.73       10.79     14.63 o
   6   5  14        0.20        7.37     16.25 o
   7   5  14       64.77       56.05     15.45 o
   8   5  14       26.69       45.42     16.13 o
   9   5  14        4.15        6.06     15.92 o
  10   5  14       13.84       24.59     17.23 o
  11   5  14        1.44       -3.30     14.71 o
  12   5  14       12.33       26.25     15.97 o
  13   5  14        6.43       19.23     15.70 o
  14   5  14       39.00       57.09     17.82 o
  15   5  14       17.64       17.35     16.14 o
  16   5  14        1.81        2.82     24.01 o
  17   5  14       10.08       14.41     24.89 o
  18   5  14       13.44       18.74     25.36 o
  19   5  14       31.49       37.34     26.27 o
  20   5  14       12.16        3.22     26.29 o
   2   0  15      864.22     1031.57     16.38 o
   4   0  15     2459.25     2380.11     35.63 o
   6   0  15       67.37       77.58      9.10 o
   8   0  15       11.48       -4.91      9.44 o
  10   0  15     1989.59     2015.11     21.71 o
  12   0  15     2221.54     2133.83     24.74 o
  14   0  15      505.00      508.83     18.52 o
  16   0  15      437.44      494.58     20.11 o
  18   0  15      790.62      771.76     22.88 o
  20   0  15       17.05        3.69     18.37 o
  22   0  15       59.06       75.52     18.79 o
  24   0  15     1422.59     1467.64     31.90 o
  26   0  15      749.99      724.45     26.61 o
  28   0  15      146.58      139.64     24.55 o
  30   0  15       56.78       40.25     20.96 o
  32   0  15       96.76      114.99     26.51 o
   1   1  15      917.64      956.97     11.17 o
   2   1  15      826.46      840.78     10.02 o
   3   1  15      100.74      111.51     15.25 o
   4   1  15      437.98      443.94     12.55 o
   5   1  15      210.80      200.86     14.04 o
   6   1  15      107.55       92.80     12.84 o
   7   1  15       42.58       28.37     10.35 o
   8   1  15       22.27       12.52     13.06 o
   9   1  15      187.50      182.37      9.98 o
  10   1  15        2.08       -4.20      8.53 o
  11   1  15       78.77       73.15      7.80 o
  12   1  15       16.63       10.44      9.75 o
  13   1  15      227.67      216.89      9.20 o
  14   1  15      491.79      495.34     12.17 o
  15   1  15       84.97      112.10     25.07 o
  16   1  15      116.43       89.80     19.21 o
  17   1  15      243.16      274.96     13.80 o
  18   1  15      736.77      726.06     27.65 o
  19   1  15       21.83       32.99     13.20 o
  20   1  15       48.72       30.62     12.96 o
  21   1  15       77.93       56.66     13.80 o
  22   1  15      123.98      141.77     15.07 o
  23   1  15       12.85       26.43     13.53 o
  24   1  15       32.61       26.66     14.16 o
  25   1  15       44.59       40.94     14.56 o
  26   1  15       23.49       10.66     13.95 o
  27   1  15        8.11        6.15     15.72 o
  28   1  15       67.47       50.85     16.92 o
  29   1  15        2.31       -1.19     14.98 o
  30   1  15       98.57       93.69     15.57 o
  31   1  15        6.73        6.85     15.57 o
  32   1  15        9.59       -6.30     17.33 o
   1   2  15       32.03       25.43      7.58 o
   2   2  15      218.70      210.51      8.41 o
   3   2  15       57.53       58.00      7.83 o
   4   2  15      220.51      200.04      8.55 o
   5   2  15       99.78       87.29      8.36 o
   6   2  15      118.71      102.48     13.07 o
   7   2  15      357.14      386.66     14.92 o
   8   2  15      870.44      952.93     17.97 o
   9   2  15     1395.70     1398.96     20.35 o
  10   2  15      880.47      942.53     18.95 o
  11   2  15      648.71      682.91     23.24 o
  12   2  15       26.05       30.91     15.26 o
  13   2  15       52.46       79.85     54.53 o
  14   2  15      246.55      256.20     16.43 o
  15   2  15     1363.90     1407.24     33.09 o
  16   2  15     1357.43     1552.33     91.78 o
  17   2  15      755.92      827.75     42.28 o
  18   2  15      661.36      707.67     25.65 o
  19   2  15       70.04      112.05     22.42 o
  20   2  15       63.15       58.18     20.42 o
  21   2  15       45.34       72.13     22.48 o
  22   2  15       24.75       17.93     22.19 o
  23   2  15       38.36       33.49     20.59 o
  24   2  15        0.53       -6.42     22.04 o
  25   2  15       51.38       51.37     24.13 o
  26   2  15       28.99       32.51     24.11 o
  27   2  15        5.37        0.55     21.45 o
  28   2  15        6.28       -6.15     21.75 o
  29   2  15       46.42       26.02     25.11 o
  30   2  15        5.22       -1.12     26.58 o
   1   3  15      251.11      253.84     10.58 o
   2   3  15       98.32       94.83      9.55 o
   3   3  15       70.80       58.54      9.60 o
   4   3  15       94.26       97.08      9.99 o
   5   3  15        3.86       -8.64      9.63 o
   6   3  15      340.81      311.56     12.41 o
   7   3  15      565.39      561.63     14.29 o
   8   3  15      136.16      151.27     11.16 o
   9   3  15      150.16      158.90     11.19 o
  10   3  15      865.13      854.66     18.74 o
  11   3  15      151.03      175.49     15.63 o
  12   3  15      121.41      117.28     15.83 o
  13   3  15        4.09        1.42     14.59 o
  14   3  15       56.93       58.76     16.02 o
  15   3  15       80.86       62.03     17.41 o
  16   3  15       98.94       73.51     15.30 o
  17   3  15        7.61       -0.31     16.09 o
  18   3  15        2.05        3.53     15.44 o
  19   3  15       24.29       29.89     16.60 o
  20   3  15       67.52      100.46     18.54 o
  21   3  15      290.63      340.16     19.02 o
  22   3  15      145.36      176.59     24.64 o
  23   3  15       21.70       44.71     22.11 o
  24   3  15       87.08      102.00     25.78 o
  25   3  15       14.55       27.12     23.01 o
  26   3  15        2.12       21.97     23.30 o
  27   3  15       10.41       10.70     25.68 o
   1   4  15        0.98       -6.15      9.99 o
   2   4  15       39.76       28.16     10.28 o
   3   4  15       73.24       75.67     10.35 o
   4   4  15       36.33       50.38     12.80 o
   5   4  15       54.76       72.92     11.95 o
   6   4  15       48.52       42.79     11.54 o
   7   4  15      236.92      251.39     13.01 o
   8   4  15       40.82       45.93     12.47 o
   9   4  15       24.55       45.87     11.56 o
  10   4  15      312.97      292.01     13.32 o
  11   4  15       68.37       62.97     11.72 o
  12   4  15       25.92       28.74     11.89 o
  13   4  15       58.53       50.17     12.50 o
  14   4  15       48.50       38.78     11.98 o
  15   4  15        1.92        0.86     16.37 o
  16   4  15       79.91       98.14     17.80 o
  17   4  15      195.22      207.89     18.19 o
  18   4  15        8.47       25.79     16.16 o
  19   4  15      128.16      137.87     18.10 o
  20   4  15        2.38        9.21     16.16 o
  21   4  15       19.52      -10.40     17.56 o
  22   4  15       13.07        0.19     16.27 o
  23   4  15        0.18        6.31     25.06 o
   1   5  15      209.49      250.03     17.67 o
   2   5  15       14.59       23.76     15.18 o
   3   5  15        2.65        5.55     16.48 o
   4   5  15        8.99       15.09     16.78 o
   5   5  15       23.78       21.48     15.81 o
   6   5  15        1.67       20.71     16.30 o
   7   5  15        5.58       23.13     15.34 o
   8   5  15       28.77       17.25     16.87 o
   9   5  15       53.22       34.88     16.87 o
  10   5  15        4.95       15.06     16.20 o
  11   5  15       57.09       59.71     15.30 o
  12   5  15        4.28       34.78     17.16 o
  13   5  15       93.52      114.53     21.38 o
  14   5  15       16.40       49.75     24.87 o
  15   5  15       25.76       29.37     24.17 o
  16   5  15       20.18       20.59     24.33 o
  17   5  15       30.27       24.63     24.28 o
   0   0  16     3103.03     2972.62     34.70 o
   2   0  16     8531.71     8688.00    110.85 o
   4   0  16      349.44      304.01     15.16 o
   6   0  16      111.36       63.58     17.42 o
   8   0  16      577.41      543.60     22.46 o
  10   0  16       16.58       12.57     10.86 o
  12   0  16      425.15      466.69     14.23 o
  14   0  16     1903.59     1916.33     20.61 o
  16   0  16        0.11       24.96     17.50 o
  18   0  16      119.48      151.85     18.18 o
  20   0  16       65.86       65.19     18.17 o
  22   0  16       92.49      101.18     20.62 o
  24   0  16      440.59      394.94     23.17 o
  26   0  16      223.26      227.77     24.17 o
  28   0  16       88.16       88.96     21.56 o
  30   0  16       34.78       -8.47     23.08 o
  32   0  16      104.44       88.26     25.28 o
   0   1  16       27.94       35.93     11.81 o
   1   1  16      794.67      767.14     11.13 o
   2   1  16        6.10        3.21      8.53 o
   3   1  16      353.54      339.89     11.66 o
   4   1  16      137.41      135.13     13.72 o
   5   1  16      373.92      415.99     18.20 o
   6   1  16     4180.46     4202.52     26.28 o
   7   1  16      813.05      922.20     20.55 o
   8   1  16      633.79      650.15     12.67 o
   9   1  16      201.16      233.65     10.46 o
  10   1  16       77.35       86.67     11.77 o
  11   1  16      672.56      618.46     16.78 o
  12   1  16        6.02       16.56     17.49 o
  13   1  16     1433.48     1322.38     21.25 o
  14   1  16      486.41      477.94     11.11 o
  15   1  16      820.73      812.06     12.10 o
  16   1  16      497.18      489.68     17.88 o
  17   1  16      297.98      284.89     19.20 o
  18   1  16       48.48       54.19     14.53 o
  19   1  16       22.14       33.29     13.14 o
  20   1  16       47.00       20.89     13.65 o
  21   1  16       56.95       41.65     13.75 o
  22   1  16      110.86       90.86     14.35 o
  23   1  16       28.98       20.92     14.61 o
  24   1  16       21.09       38.78     14.92 o
  25   1  16      381.22      363.26     16.90 o
  26   1  16       81.20       90.12     15.95 o
  27   1  16       37.95       49.06     15.45 o
  28   1  16       48.82       40.42     15.37 o
  29   1  16       17.40       22.48     16.34 o
  30   1  16       19.21       11.50     15.49 o
  31   1  16      111.44      114.37     18.29 o
  32   1  16       20.97       19.83     20.65 o
   0   2  16     1290.38     1224.18     43.88 o
   1   2  16       56.48       58.32      8.44 o
   2   2  16       51.73       25.68     10.19 o
   3   2  16      264.87      268.55     11.41 o
   4   2  16       12.73        9.39     10.81 o
   5   2  16       62.45       79.57     11.41 o
   6   2  16      657.63      696.20     24.01 o
   7   2  16     1245.75     1306.23     30.92 o
   8   2  16      796.12      816.51     17.86 o
   9   2  16     2262.73     2347.84    129.05 o
  10   2  16      415.26      445.81     46.54 o
  11   2  16      213.56      230.19     24.57 o
  12   2  16       12.69        6.42     21.03 o
  13   2  16      155.02      134.97     15.57 o
  14   2  16      409.36      429.05     17.96 o
  15   2  16      709.47      717.07     18.69 o
  16   2  16      125.79      170.88     16.62 o
  17   2  16       54.00       73.79     16.03 o
  18   2  16       40.24       50.19     15.73 o
  19   2  16      129.58      162.57     22.21 o
  20   2  16      260.48      227.94     22.08 o
  21   2  16      172.29      153.81     21.74 o
  22   2  16      117.10      123.01     23.66 o
  23   2  16       43.34       30.20     22.64 o
  24   2  16       34.19       31.72     20.86 o
  25   2  16       55.72       45.90     21.87 o
  26   2  16       14.52       16.20     23.99 o
  27   2  16       23.28        8.39     25.15 o
  28   2  16        1.71       -7.48     25.93 o
  29   2  16       38.11        9.66     25.35 o
   0   3  16      610.94      604.56     16.94 o
   1   3  16       21.42       35.73     11.10 o
   2   3  16     1049.97      963.90     12.98 o
   3   3  16      421.76      392.57     14.00 o
   4   3  16      234.53      263.87     14.35 o
   5   3  16      203.36      179.23     16.24 o
   6   3  16       89.03       81.99     11.01 o
   7   3  16      437.66      421.02     38.79 o
   8   3  16      178.69      175.95     15.20 o
   9   3  16      153.52      149.19     15.64 o
  10   3  16      241.95      239.58     15.95 o
  11   3  16      103.25      100.54     15.45 o
  12   3  16      193.19      191.59     16.14 o
  13   3  16       63.31       51.33     15.52 o
  14   3  16        2.39      -13.87     14.64 o
  15   3  16      165.40      165.87     16.73 o
  16   3  16      150.98      132.55     16.23 o
  17   3  16        6.76        9.57     16.77 o
  18   3  16      126.91      145.95     16.56 o
  19   3  16      123.72      155.51     17.36 o
  20   3  16        3.56       40.85     16.63 o
  21   3  16       84.91      109.21     17.28 o
  22   3  16       21.44       38.91     17.67 o
  23   3  16       26.55       35.24     16.34 o
  24   3  16       28.36       41.39     17.87 o
  25   3  16       24.06       34.21     25.95 o
  26   3  16       24.69       16.90     22.68 o
   0   4  16       24.26       10.61     14.10 o
   1   4  16       21.20       26.95      9.82 o
   2   4  16       19.35        8.51      9.86 o
   3   4  16       23.24       14.01     10.20 o
   4   4  16       75.94       70.19     11.93 o
   5   4  16       60.04       51.24     11.71 o
   6   4  16       61.49       60.96     12.03 o
   7   4  16      103.80       96.25     12.47 o
   8   4  16      422.33      372.30     13.71 o
   9   4  16      156.94      165.31     12.93 o
  10   4  16       44.50       58.95     12.10 o
  11   4  16      278.04      310.96     28.68 o
  12   4  16       84.85       93.27     15.59 o
  13   4  16       31.80       33.12     16.51 o
  14   4  16       23.76       19.05     15.90 o
  15   4  16      114.94      135.30     17.31 o
  16   4  16       80.67       83.20     16.78 o
  17   4  16        4.24        8.05     16.98 o
  18   4  16       37.35       48.35     16.49 o
  19   4  16      123.83      125.71     18.37 o
  20   4  16        8.55       18.57     16.46 o
  21   4  16       46.28       39.59     18.23 o
  22   4  16       32.37       40.61     25.73 o
   0   5  16        0.47       14.07     23.11 o
   1   5  16       62.24       67.33     15.05 o
   2   5  16       35.72       29.67     16.30 o
   3   5  16        6.54        8.61     15.56 o
   4   5  16       16.61       25.33     15.44 o
   5   5  16       45.76       73.20     22.51 o
   6   5  16       29.40       42.35     14.75 o
   7   5  16       13.28       14.91     16.47 o
   8   5  16       12.62       17.27     15.95 o
   9   5  16       78.29       90.75     17.24 o
  10   5  16       50.44       76.01     15.46 o
  11   5  16        6.03        6.55     16.55 o
  12   5  16       14.12        9.07     16.94 o
  13   5  16       76.16      136.94     25.36 o
   2   0  17     2173.10     2331.24     43.11 o
   4   0  17     2830.30     2932.55     45.31 o
   6   0  17       76.60       94.64     18.73 o
   8   0  17      112.63      112.98     20.28 o
  10   0  17      474.12      488.30     23.43 o
  12   0  17       38.31       39.83     20.05 o
  14   0  17      308.50      348.95     27.45 o
  16   0  17     1442.81     1503.68     64.29 o
  18   0  17      478.23      518.14     22.28 o
  20   0  17       78.18       58.48     18.19 o
  22   0  17      611.40      623.24     24.24 o
  24   0  17        8.62       19.54     21.13 o
  26   0  17       39.45       51.11     19.69 o
  28   0  17       70.90       53.50     23.01 o
  30   0  17       74.26      128.86     24.83 o
   1   1  17      111.49       99.83      9.70 o
   2   1  17      399.84      377.41     10.66 o
   3   1  17      239.29      241.32     12.45 o
   4   1  17      291.94      309.82     12.59 o
   5   1  17       63.97       61.72     13.77 o
   6   1  17       28.38       54.86     14.70 o
   7   1  17     1785.90     1845.13     64.76 o
   8   1  17     1554.17     1648.95     18.20 o
   9   1  17      283.99      386.71     16.39 o
  10   1  17     2278.91     2324.36     36.81 o
  11   1  17     1500.22     1558.38     33.57 o
  12   1  17     1302.19     1272.76     22.21 o
  13   1  17      961.49      952.87     24.16 o
  14   1  17      141.17      165.79     14.48 o
  15   1  17      104.02      158.37     19.64 o
  16   1  17     1180.62     1096.01     40.34 o
  17   1  17       98.80      160.95     15.92 o
  18   1  17      223.45      236.11     12.08 o
  19   1  17        1.68        8.09     12.39 o
  20   1  17      194.18      148.16     13.90 o
  21   1  17       10.82        5.96     13.53 o
  22   1  17      154.43      135.11     15.01 o
  23   1  17       12.94       15.86     14.06 o
  24   1  17       12.17       17.22     13.80 o
  25   1  17        8.48       16.89     14.71 o
  26   1  17      107.44      114.02     15.05 o
  27   1  17       44.91       46.83     14.34 o
  28   1  17       51.50       60.94     15.22 o
  29   1  17       79.63      102.74     15.10 o
  30   1  17        3.90        3.68     15.80 o
  31   1  17        5.25        4.37     20.84 o
   1   2  17      189.92      186.91     29.59 o
   2   2  17      170.85      137.81     16.35 o
   3   2  17       28.33       32.25     10.62 o
   4   2  17        4.15       -0.33     11.53 o
   5   2  17      438.69      435.33     13.61 o
   6   2  17       24.54       65.20     14.20 o
   7   2  17      583.35      645.37     32.49 o
   8   2  17      131.82      165.08     15.15 o
   9   2  17      639.46      687.69     26.08 o
  10   2  17       34.99       51.68     15.17 o
  11   2  17       43.48       25.54     18.78 o
  12   2  17      475.17      534.26     17.74 o
  13   2  17      252.97      232.47     16.06 o
  14   2  17      171.11      183.36     16.48 o
  15   2  17       42.63       40.67     15.66 o
  16   2  17      105.05      133.85     20.94 o
  17   2  17       44.94       35.08     15.63 o
  18   2  17        8.99       -3.37     15.56 o
  19   2  17        2.73       14.17     16.55 o
  20   2  17       43.82       44.17     16.30 o
  21   2  17        4.87        4.90     15.60 o
  22   2  17       14.01        0.97     21.54 o
  23   2  17       10.54        1.10     23.15 o
  24   2  17      167.80      160.44     24.74 o
  25   2  17       85.13       55.30     22.51 o
  26   2  17        9.74        6.73     21.26 o
  27   2  17      189.60      203.23     25.00 o
  28   2  17       42.32       40.91     25.97 o
   1   3  17        0.44       -6.17      9.33 o
   2   3  17        8.61       23.80      9.58 o
   3   3  17       30.04       26.51     12.18 o
   4   3  17      294.15      214.54     13.03 o
   5   3  17      235.06      230.91     17.62 o
   6   3  17       73.00       63.50     14.06 o
   7   3  17      133.77      157.10     18.62 o
   8   3  17       56.75       53.21     15.17 o
   9   3  17       48.34       50.61     14.41 o
  10   3  17       86.04       69.20     15.11 o
  11   3  17      114.96       71.94     15.55 o
  12   3  17       52.51       41.19     14.87 o
  13   3  17        0.00      -15.16     15.63 o
  14   3  17       14.24        0.22     14.75 o
  15   3  17       82.26       73.48     16.59 o
  16   3  17      100.17      107.65     16.23 o
  17   3  17        3.59        0.34     16.77 o
  18   3  17       44.92       83.07     16.17 o
  19   3  17      144.85      218.01     18.40 o
  20   3  17      378.06      412.03     19.26 o
  21   3  17       15.41       30.71     16.33 o
  22   3  17       22.60       33.01     26.69 o
  23   3  17       14.97       26.90     17.52 o
  24   3  17      120.80      135.15     17.81 o
  25   3  17       19.76       34.02     25.93 o
   1   4  17      199.56      225.28     11.13 o
   2   4  17       20.52       43.24     11.02 o
   3   4  17      288.93      277.82     11.58 o
   4   4  17       41.59       28.24     11.83 o
   5   4  17       48.48       44.42     12.47 o
   6   4  17       70.36       41.69     11.73 o
   7   4  17       83.05       89.56     16.18 o
   8   4  17      139.82      139.40     16.06 o
   9   4  17       74.13       68.49     23.18 o
  10   4  17       18.72        6.55     21.12 o
  11   4  17       83.32      103.89     15.97 o
  12   4  17      100.73       95.61     17.54 o
  13   4  17       17.36       20.60     15.47 o
  14   4  17       87.69       91.53     17.40 o
  15   4  17       85.85       77.26     16.41 o
  16   4  17       28.97       13.54     16.75 o
  17   4  17       18.12       16.54     17.12 o
  18   4  17       61.88       66.17     16.95 o
  19   4  17       53.83       71.11     18.47 o
  20   4  17       14.73       17.70     16.86 o
   1   5  17        2.33        6.74     16.44 o
   2   5  17       11.61       14.54     15.32 o
   3   5  17        3.89        5.58     14.85 o
   4   5  17       14.43       15.85     16.62 o
   5   5  17       67.60       79.66     12.94 o
   6   5  17        0.34        6.11     13.09 o
   7   5  17       41.62       37.92     13.13 o
   8   5  17       24.08       38.31     13.85 o
   9   5  17       58.06       52.03     13.05 o
  10   5  17        8.91       -4.89     15.63 o
  11   5  17        8.04      -18.74     24.15 o
  12   5  17       16.34       23.93     23.81 o
  13   5  17        7.39       10.97     23.84 o
  14   5  17       32.99       50.17     25.71 o
   0   0  18      985.03      860.73     27.83 o
   2   0  18     4252.32     4080.10     80.31 o
   4   0  18     1631.73     1659.01     21.86 o
   6   0  18       32.02      -21.80     21.80 o
   8   0  18     2657.68     2742.16     35.21 o
  10   0  18       43.54       28.12     20.07 o
  12   0  18      134.05      134.35     22.41 o
  14   0  18      996.73     1036.23     27.80 o
  16   0  18     1129.83     1245.96     29.30 o
  18   0  18       57.43       62.43     14.07 o
  20   0  18      154.05      182.05     20.87 o
  22   0  18       38.15       33.51     18.50 o
  24   0  18       19.47       24.87     19.19 o
  26   0  18       89.62       62.50     22.54 o
  28   0  18       89.73      135.66     22.23 o
  30   0  18       53.80       76.60     23.85 o
   0   1  18      448.14      418.90     27.70 o
   1   1  18       66.06       75.53     10.28 o
   2   1  18     1776.74     1713.93     27.51 o
   3   1  18        5.32        3.76     12.44 o
   4   1  18      247.76      230.59     13.34 o
   5   1  18       91.98       92.75     12.39 o
   6   1  18       22.54       15.01     21.75 o
   7   1  18      607.29      632.44     17.50 o
   8   1  18      298.21      264.24     16.49 o
   9   1  18      147.65      127.86     15.74 o
  10   1  18       70.42       80.28     18.31 o
  11   1  18      713.79      807.19     19.58 o
  12   1  18      729.79      699.28     16.59 o
  13   1  18      110.73      130.44     12.18 o
  14   1  18        6.32       15.94     11.20 o
  15   1  18       66.70       73.33     11.75 o
  16   1  18      375.22      338.04     15.57 o
  17   1  18        5.73       33.95     11.70 o
  18   1  18      395.58      327.36     17.08 o
  19   1  18      136.42      150.07     12.77 o
  20   1  18      321.30      276.76     16.92 o
  21   1  18       67.59       76.56     15.78 o
  22   1  18        0.44        2.50     20.04 o
  23   1  18        2.13      -11.86     13.65 o
  24   1  18        9.99        6.30     13.89 o
  25   1  18        2.13        2.49     13.28 o
  26   1  18       48.97       40.39     14.34 o
  27   1  18        3.65        3.07     15.18 o
  28   1  18        5.10       10.51     14.84 o
  29   1  18       21.98       13.97     16.81 o
  30   1  18       23.44        0.78     20.96 o
   0   2  18     2178.35     2058.23     36.21 o
   1   2  18      322.55      329.81     19.66 o
   2   2  18      222.92      202.76     18.62 o
   3   2  18      297.19      272.26     19.27 o
   4   2  18       43.63       16.50     18.48 o
   5   2  18      491.96      473.26     20.21 o
   6   2  18      130.51      128.36     25.91 o
   7   2  18      578.16      491.75     15.94 o
   8   2  18       17.93       27.07     14.24 o
   9   2  18      266.97      230.37     15.64 o
  10   2  18      175.46      169.37     15.16 o
  11   2  18      343.72      367.57     25.57 o
  12   2  18      565.38      581.76     20.41 o
  13   2  18      280.80      334.32     25.76 o
  14   2  18       60.23       99.40     15.80 o
  15   2  18      328.60      383.22     17.81 o
  16   2  18       93.83      136.17     16.96 o
  17   2  18      316.47      324.37     19.28 o
  18   2  18       99.70       84.10     16.60 o
  19   2  18       90.57       91.68     16.98 o
  20   2  18       15.06        5.73     16.14 o
  21   2  18       67.26       56.83     15.86 o
  22   2  18       31.10       27.68     16.00 o
  23   2  18        3.56        5.73     16.62 o
  24   2  18        5.92       14.20     17.17 o
  25   2  18        5.84        1.51     24.23 o
  26   2  18        4.31      -16.33     24.08 o
  27   2  18       34.42       26.56     23.05 o
   0   3  18       69.61       45.74     22.58 o
   1   3  18       34.13       12.69     16.07 o
   2   3  18      118.50       92.61     12.20 o
   3   3  18       30.51        4.57     11.83 o
   4   3  18       74.29       72.80     12.23 o
   5   3  18      188.42      187.52     14.68 o
   6   3  18      558.95      567.21     43.23 o
   7   3  18      164.69      171.14     16.02 o
   8   3  18      159.43      141.71     15.22 o
   9   3  18       66.65       92.69     17.25 o
  10   3  18      428.78      470.98     27.92 o
  11   3  18       88.76      118.02     31.37 o
  12   3  18      254.23      265.28     25.68 o
  13   3  18      147.87      152.88     27.73 o
  14   3  18       29.14       19.88     16.32 o
  15   3  18       60.28       42.46     15.84 o
  16   3  18       24.46       19.23     16.23 o
  17   3  18       44.57       64.67     18.33 o
  18   3  18        6.12       -1.18     15.70 o
  19   3  18       11.68       20.15     17.41 o
  20   3  18       28.44       40.55     17.26 o
  21   3  18        6.84       11.00     16.38 o
  22   3  18       13.17       28.85     18.11 o
  23   3  18       26.60       36.47     18.25 o
  24   3  18      133.46      126.21     23.32 o
   0   4  18      188.00      172.14     16.14 o
   1   4  18       27.78       34.33     10.41 o
   2   4  18      143.82      139.96     11.23 o
   3   4  18       71.00       94.17     15.05 o
   4   4  18      194.79      173.83     16.77 o
   5   4  18       43.86       26.22     15.26 o
   6   4  18       53.51       54.62     20.89 o
   7   4  18       80.98       60.13     15.51 o
   8   4  18       35.30       24.47     15.38 o
   9   4  18       25.17       29.65     17.01 o
  10   4  18       35.10       28.20     15.81 o
  11   4  18       23.98       39.28     16.36 o
  12   4  18       21.61       24.77     16.49 o
  13   4  18        4.76       17.79     15.97 o
  14   4  18       10.77       14.28     16.73 o
  15   4  18       33.64       44.04     15.81 o
  16   4  18        4.19        6.06     17.29 o
  17   4  18       14.34       18.51     16.59 o
  18   4  18       14.45       29.65     17.44 o
   0   5  18       31.41       28.91     15.96 o
   1   5  18       20.16       16.81     10.99 o
   2   5  18        6.82        9.38     12.78 o
   3   5  18       13.29       32.96     13.02 o
   4   5  18       33.35       47.48     13.39 o
   5   5  18       21.07       20.33     13.20 o
   6   5  18       33.33       34.06     15.90 o
   7   5  18        4.11       25.60     16.84 o
   8   5  18        5.91        1.99     16.69 o
   9   5  18        8.36       -2.58     23.66 o
  10   5  18        6.02      -16.19     23.62 o
  11   5  18        7.62       -8.87     24.94 o
   2   0  19      144.42      189.85     15.12 o
   4   0  19      335.82      317.37     22.76 o
   6   0  19       75.82       64.72     21.81 o
   8   0  19     1363.31     1361.57     30.03 o
  10   0  19     1402.81     1368.66     29.62 o
  12   0  19      204.73      172.51     23.22 o
  14   0  19       41.22       64.75     22.97 o
  16   0  19      273.42      339.86     24.61 o
  18   0  19      326.44      316.52     23.98 o
  20   0  19      786.48      738.41     27.96 o
  22   0  19       46.00       59.99     14.95 o
  24   0  19        6.83       14.04     18.60 o
  26   0  19        0.27        8.85     20.02 o
  28   0  19       11.64       15.58     23.41 o
  30   0  19      116.78      120.98     24.51 o
   1   1  19      430.88      421.02     11.09 o
   2   1  19       13.32       30.07     12.25 o
   3   1  19       46.92       14.08     12.10 o
   4   1  19      300.10      335.85     13.40 o
   5   1  19      465.87      469.84     16.89 o
   6   1  19       20.52       14.57     14.48 o
   7   1  19        5.51      -12.95     14.55 o
   8   1  19       36.66       -3.69     14.81 o
   9   1  19      217.09      190.05     15.78 o
  10   1  19       14.63       -1.35     14.61 o
  11   1  19      161.49      145.56     15.53 o
  12   1  19       17.57        5.95     14.37 o
  13   1  19       30.06       19.26     14.87 o
  14   1  19        1.83       -3.96     14.91 o
  15   1  19      150.01      168.05     15.78 o
  16   1  19      116.61      107.46     12.60 o
  17   1  19      315.46      316.78     13.50 o
  18   1  19       28.08        9.67     12.09 o
  19   1  19        5.49        0.97     12.03 o
  20   1  19       25.69       12.96     12.00 o
  21   1  19       67.83       80.78     12.38 o
  22   1  19      189.37      176.21     13.07 o
  23   1  19       29.20        8.80     15.60 o
  24   1  19       20.23       10.06     21.20 o
  25   1  19        0.20        3.54     21.79 o
  26   1  19       10.91       19.51     23.39 o
  27   1  19       26.42       16.71     24.48 o
  28   1  19       23.30        1.99     16.63 o
  29   1  19       21.99       20.00     15.48 o
  30   1  19       21.46        5.25     22.92 o
   1   2  19       83.27       51.04     16.91 o
   2   2  19      200.02      164.14     17.74 o
   3   2  19       20.36        8.12     16.89 o
   4   2  19      269.88      282.96     17.78 o
   5   2  19       63.09       45.08     16.40 o
   6   2  19       40.52       55.99     24.50 o
   7   2  19      258.20      277.55     26.92 o
   8   2  19      198.39      231.73     25.36 o
   9   2  19       72.55       85.31     25.92 o
  10   2  19      116.94       99.09     25.11 o
  11   2  19      422.18      442.31     16.95 o
  12   2  19       73.25      127.64     15.96 o
  13   2  19      122.21      111.00     15.97 o
  14   2  19      135.50      166.28     16.54 o
  15   2  19      247.81      291.36     17.64 o
  16   2  19        3.44       34.62     15.85 o
  17   2  19      424.62      367.55     26.79 o
  18   2  19       24.67       55.14     16.91 o
  19   2  19       90.08      108.87     17.14 o
  20   2  19       26.22       29.39     16.10 o
  21   2  19       47.01       54.60     15.72 o
  22   2  19       36.11       33.31     15.60 o
  23   2  19       10.82       17.64     19.88 o
  24   2  19       94.32      113.57     18.17 o
  25   2  19       14.25        7.96     25.01 o
  26   2  19        6.43      -10.38     26.22 o
   1   3  19       15.21      -16.49     16.49 o
   2   3  19       74.00       47.42     17.54 o
   3   3  19      255.36      230.82     18.42 o
   4   3  19      174.01      138.21     17.45 o
   5   3  19       87.17       91.76     25.24 o
   6   3  19      166.63      208.89     26.44 o
   7   3  19       80.81       87.02     15.28 o
   8   3  19       34.63       53.66     15.16 o
   9   3  19       59.81       82.65     16.18 o
  10   3  19      205.44      186.47     35.16 o
  11   3  19       58.53       54.52     15.84 o
  12   3  19       61.48       66.81     15.26 o
  13   3  19       29.46       40.92     16.38 o
  14   3  19      130.12      160.33     17.45 o
  15   3  19       18.55       25.01     15.83 o
  16   3  19       58.58       68.26     17.11 o
  17   3  19       63.21       91.70     16.33 o
  18   3  19      212.86      268.20     18.59 o
  19   3  19       12.99       68.46     18.59 o
  20   3  19       24.26       50.56     17.25 o
  21   3  19        0.75        7.39     16.94 o
  22   3  19       31.51       37.96     25.44 o
  23   3  19       17.45       26.20     25.62 o
   1   4  19       11.19       11.26     16.44 o
   2   4  19       17.54       10.25     16.36 o
   3   4  19       42.82       36.76     12.58 o
   4   4  19       11.15        8.93     15.63 o
   5   4  19       55.35       40.45     14.76 o
   6   4  19        6.22        1.13     15.35 o
   7   4  19       39.12       29.76     14.81 o
   8   4  19       24.07       28.76     16.13 o
   9   4  19       25.34       40.57     15.95 o
  10   4  19       81.65       76.78     16.79 o
  11   4  19        1.12      -11.17     16.54 o
  12   4  19       10.70       25.97     16.28 o
  13   4  19        2.26       10.97     17.26 o
  14   4  19        1.77       13.97     15.89 o
  15   4  19       89.36       89.48     17.75 o
  16   4  19       64.39       82.26     22.06 o
  17   4  19        4.61        9.06     21.69 o
   1   5  19       15.13       21.87     12.66 o
   2   5  19        6.16       13.22     15.23 o
   3   5  19       10.72       34.19     17.16 o
   4   5  19       12.85       31.53     16.60 o
   5   5  19        9.03       19.17     16.66 o
   6   5  19       10.48       10.90     23.71 o
   7   5  19        9.08       -3.68     23.62 o
   0   0  20      208.86      199.13     21.89 o
   2   0  20       29.55       35.16     16.17 o
   4   0  20      273.94      290.83     22.48 o
   6   0  20      119.61      104.22     21.31 o
   8   0  20       28.53       17.71     22.05 o
  10   0  20      140.46       76.52     20.98 o
  12   0  20       56.03       38.05     21.87 o
  14   0  20      292.73      200.25     23.33 o
  16   0  20      662.54      536.68     26.64 o
  18   0  20      177.82      164.18     24.63 o
  20   0  20       19.59       -1.17     21.84 o
  22   0  20       48.36       51.26     22.44 o
  24   0  20       12.00        4.64     22.21 o
  28   0  20       32.10       24.23     21.53 o
   0   1  20      122.27      133.85     25.27 o
   1   1  20      526.18      557.67     16.69 o
   2   1  20     1623.55     1572.71     35.79 o
   3   1  20      234.85      234.41     13.74 o
   4   1  20       75.68       77.82     13.04 o
   5   1  20      387.74      342.17     16.81 o
   6   1  20        7.98      -17.47     17.47 o
   7   1  20      389.48      374.96     17.51 o
   8   1  20      189.86      178.83     15.90 o
   9   1  20      123.29      110.95     15.49 o
  10   1  20       54.92       60.12     14.65 o
  11   1  20      344.12      393.05     16.85 o
  12   1  20      139.91      154.54     15.81 o
  13   1  20       12.98       32.30     16.38 o
  14   1  20      435.10      527.66     25.81 o
  15   1  20      430.29      440.16     41.84 o
  16   1  20       89.02      108.96     16.47 o
  17   1  20      204.52      239.81     17.31 o
  18   1  20       17.68       15.96     15.39 o
  19   1  20        5.83       12.99     23.70 o
  20   1  20       25.16       -1.08     23.59 o
  21   1  20       28.95       15.45     15.12 o
  22   1  20       14.01       23.79     15.37 o
  23   1  20        4.55       -0.66     15.58 o
  24   1  20        6.28       11.95     16.18 o
  25   1  20        3.02       -0.11     16.55 o
  26   1  20       35.15       30.60     17.03 o
  27   1  20        3.99       15.45     24.04 o
  28   1  20        1.12       -1.85     22.56 o
   0   2  20      123.81       90.66     23.80 o
   1   2  20       76.14       74.49     16.87 o
   2   2  20       41.59       23.01     16.98 o
   3   2  20       93.38       38.45     16.70 o
   4   2  20        6.86       -8.16     16.58 o
   5   2  20      139.58       92.02     25.07 o
   6   2  20        8.35       -6.34     24.72 o
   7   2  20       76.42       64.58     24.27 o
   8   2  20       68.73       75.21     26.35 o
   9   2  20      165.58      132.05     25.52 o
  10   2  20       47.34       51.69     26.78 o
  11   2  20      109.70      103.97     25.61 o
  12   2  20        2.89        7.09     26.73 o
  13   2  20      278.55      311.27     28.12 o
  14   2  20      230.22      263.25     27.78 o
  15   2  20      139.69      152.12     26.64 o
  16   2  20       49.62       77.56     15.88 o
  17   2  20       30.20       35.36     16.30 o
  18   2  20       40.75       50.01     16.42 o
  19   2  20       15.76        0.96     15.85 o
  20   2  20       11.58       15.54     15.35 o
  21   2  20        4.15      -15.65     15.65 o
  22   2  20        8.69        5.74     16.00 o
  23   2  20       48.84       72.61     17.61 o
  24   2  20       30.36       12.40     24.49 o
  25   2  20       18.94      -13.19     25.79 o
   0   3  20      141.35      118.58     24.42 o
   1   3  20        0.53      -17.63     17.63 o
   2   3  20       65.57       35.72     17.39 o
   3   3  20       83.44       55.72     17.46 o
   4   3  20       60.57       38.02     17.81 o
   5   3  20       92.83       96.62     26.44 o
   6   3  20      393.03      421.10     28.05 o
   7   3  20      115.77      199.12     27.61 o
   8   3  20      177.58      135.24     26.12 o
   9   3  20       12.44       10.83     26.33 o
  10   3  20        0.84      -15.60     25.59 o
  11   3  20        9.20        9.18     14.94 o
  12   3  20       14.99       35.66     16.20 o
  13   3  20       44.89       56.96     16.08 o
  14   3  20      171.61      134.09     16.77 o
  15   3  20        4.47       31.96     16.86 o
  16   3  20      105.14      143.37     17.08 o
  17   3  20       82.17      130.51     17.36 o
  18   3  20       22.60       44.65     18.01 o
  19   3  20       64.93      100.71     18.15 o
  20   3  20       62.07       77.68     22.25 o
  21   3  20       31.42       46.44     23.80 o
  22   3  20       81.12       83.15     26.54 o
   0   4  20      311.15      291.87     26.59 o
   1   4  20       36.99       42.64     16.96 o
   2   4  20        2.45       -3.18     16.44 o
   3   4  20       27.84       49.71     23.85 o
   4   4  20        5.86       -4.13     23.68 o
   5   4  20       22.70       16.27     24.02 o
   6   4  20       54.23       56.31     24.46 o
   7   4  20       11.55       -1.53     16.18 o
   8   4  20        8.03        3.23     15.48 o
   9   4  20       52.86       51.81     17.13 o
  10   4  20       44.70       33.28     16.63 o
  11   4  20       18.66       20.71     16.69 o
  12   4  20       14.45       13.16     17.67 o
  13   4  20        2.77      -16.05     16.89 o
  14   4  20        4.44        5.61     23.14 o
  15   4  20        1.45       -5.81     24.65 o
   2   0  21        7.64       32.72     14.99 o
   4   0  21      297.08      246.50     23.23 o
   6   0  21       18.79      -21.64     21.64 o
   8   0  21      402.36      368.39     25.51 o
  10   0  21      148.07      134.31     22.53 o
  12   0  21       25.85        5.50     22.17 o
  14   0  21      444.20      502.32     26.30 o
  16   0  21      195.54      185.64     23.39 o
  18   0  21        1.63       -7.89     21.67 o
  20   0  21      106.41      102.30     23.29 o
  22   0  21       89.60      100.82     22.86 o
  24   0  21       46.33       21.53     23.16 o
  26   0  21      239.20      213.29     25.18 o
   1   1  21       37.12       30.04     10.44 o
   2   1  21       89.24      140.51     12.85 o
   3   1  21      281.08      262.94     13.45 o
   4   1  21       98.74       92.48     12.64 o
   5   1  21       88.95       96.41     15.08 o
   6   1  21        1.58       -6.65     14.84 o
   7   1  21      309.13      286.28     16.73 o
   8   1  21       26.81       19.58     15.20 o
   9   1  21       17.67       20.64     15.44 o
  10   1  21      240.88      295.54     16.96 o
  11   1  21      347.48      391.48     17.58 o
  12   1  21       75.01       62.75     24.70 o
  13   1  21        0.58        3.60     25.39 o
  14   1  21        3.48       21.43     24.12 o
  15   1  21      220.96      219.83     25.75 o
  16   1  21       81.53      130.90     25.35 o
  17   1  21       16.86       53.19     24.88 o
  18   1  21      102.72      112.73     25.51 o
  19   1  21       42.10       38.32     24.51 o
  20   1  21       17.64       15.63     24.27 o
  21   1  21       15.38      -17.70     24.01 o
  22   1  21       19.57       11.31     24.00 o
  23   1  21        7.39       -6.80     23.65 o
  24   1  21        7.10       -5.08     24.20 o
  27   1  21        0.81        6.79     22.27 o
   1   2  21       59.39       27.38     17.18 o
   2   2  21       50.23       20.57     17.39 o
   3   2  21       96.68       93.80     17.82 o
   4   2  21      273.45      275.64     18.82 o
   5   2  21       49.45       60.47     25.50 o
   6   2  21       31.94       25.04     24.29 o
   7   2  21       14.41       15.50     25.92 o
   8   2  21       92.54      127.71     25.61 o
   9   2  21      175.36      220.56     27.76 o
  10   2  21       10.79       46.85     25.73 o
  11   2  21      204.88      177.19     27.31 o
  12   2  21       41.64       63.98     26.05 o
  13   2  21      100.80      124.25     26.39 o
  14   2  21       71.43      112.29     25.51 o
  15   2  21      150.78      114.61     26.38 o
  16   2  21        0.68       15.65     25.43 o
  17   2  21       30.83       49.77     25.02 o
  18   2  21       16.10       17.21     24.33 o
  19   2  21        4.57       15.84     24.71 o
  20   2  21       21.09       11.30     25.63 o
  21   2  21       50.78       53.02     16.54 o
  22   2  21        7.86       -2.83     22.72 o
  23   2  21      100.95       86.57     24.75 o
  24   2  21       13.17       23.48     25.38 o
   1   3  21       54.83       35.35     17.54 o
   2   3  21       11.78       -3.67     17.45 o
   3   3  21       37.28       19.20     17.28 o
   4   3  21      114.48       59.97     24.84 o
   5   3  21       26.37       21.83     25.29 o
   6   3  21        5.13        5.34     24.47 o
   7   3  21       45.04       70.39     25.60 o
   8   3  21       16.14       19.46     24.83 o
   9   3  21       43.88       31.59     25.74 o
  10   3  21      107.43       98.71     27.12 o
  11   3  21       19.29       -7.00     25.97 o
  12   3  21       57.70       58.17     26.49 o
  13   3  21       40.28       55.00     26.59 o
  14   3  21       10.63       22.63     26.43 o
  15   3  21       24.57       16.79     26.27 o
  16   3  21       33.11       49.11     16.91 o
  17   3  21       47.26       83.67     24.67 o
  18   3  21      249.19      340.92     26.59 o
  19   3  21       39.69       83.96     22.41 o
  20   3  21       35.59       51.16     22.84 o
   1   4  21       28.87       -2.52     17.48 o
   2   4  21       22.32       19.29     17.69 o
   3   4  21       63.12       65.63     25.62 o
   4   4  21       24.89       -7.38     25.41 o
   5   4  21       93.78      107.94     26.05 o
   6   4  21       17.02       31.19     25.89 o
   7   4  21      155.08      164.96     28.13 o
   8   4  21        9.27       59.60     27.69 o
   9   4  21      129.88      116.65     27.50 o
  12   4  21       10.41       -5.63     20.75 o
  13   4  21       37.60       23.52     24.16 o
  14   4  21       20.44       -1.57     24.58 o
   0   0  22      913.56      953.76     29.27 o
   2   0  22     2199.33     2307.17     25.78 o
   4   0  22      132.06      108.53     22.83 o
   6   0  22      380.71      311.12     25.76 o
   8   0  22      305.03      290.74     25.03 o
  10   0  22      750.32      927.98     29.36 o
  12   0  22       83.32       98.20     22.93 o
  14   0  22       55.55       84.17     22.60 o
  16   0  22        4.43       10.45     22.47 o
  18   0  22       18.28        7.74     22.63 o
  20   0  22      146.78      168.45     24.37 o
  22   0  22       24.05       29.22     23.48 o
  24   0  22       31.56       17.10     23.03 o
   0   1  22        0.66      -15.03     15.03 o
   1   1  22      143.29      120.31     13.27 o
   2   1  22        0.54      -12.87     12.87 o
   3   1  22        9.70       -0.59     25.67 o
   4   1  22      244.10      213.22     25.43 o
   5   1  22      232.09      277.88     26.82 o
   6   1  22      149.43      176.33     25.55 o
   7   1  22      126.22      199.35     25.82 o
   8   1  22      799.23      904.77     32.20 o
   9   1  22        9.80       58.00     25.27 o
  10   1  22       10.57       11.77     26.37 o
  11   1  22       61.59      102.17     25.22 o
  12   1  22      148.13      146.85     25.44 o
  13   1  22       12.84       34.01     24.15 o
  14   1  22        7.32       22.52     24.05 o
  15   1  22       87.91      111.96     24.67 o
  16   1  22        3.31        6.87     24.34 o
  17   1  22       43.55       41.81     24.77 o
  18   1  22       16.28       24.45     24.46 o
  19   1  22       77.94       90.60     25.04 o
  20   1  22       32.02       44.24     25.24 o
  21   1  22       22.30       32.19     24.61 o
  22   1  22        0.74      -19.64     24.08 o
   0   2  22       51.92        1.03     23.66 o
   1   2  22      113.86       80.80     17.66 o
   2   2  22        7.68      -17.30     17.30 o
   3   2  22       23.56       -4.26     22.65 o
   4   2  22       73.38       72.97     17.70 o
   5   2  22       25.86      -24.69     24.69 o
   6   2  22       71.59       87.27     26.17 o
   7   2  22       98.35      105.55     25.82 o
   8   2  22      210.92      281.09     29.08 o
   9   2  22      167.07      221.54     27.66 o
  10   2  22        5.21       74.23     27.72 o
  11   2  22      531.94      572.38     30.41 o
  12   2  22       62.33      138.21     26.54 o
  13   2  22       24.11       74.33     25.07 o
  14   2  22       79.95      107.66     25.70 o
  15   2  22       28.66       42.14     25.16 o
  16   2  22       14.50       26.93     24.54 o
  17   2  22        5.78       21.55     25.14 o
  18   2  22       28.99       -8.35     25.30 o
  19   2  22       14.72       42.56     25.66 o
   0   3  22      204.86      178.95     27.03 o
   1   3  22       23.78       14.73     17.53 o
   2   3  22       35.29       39.30     17.96 o
   3   3  22       20.85       39.82     30.03 o
   4   3  22      206.38      209.76     26.98 o
   5   3  22      120.97      121.11     26.70 o
   6   3  22       49.91       40.14     26.47 o
   7   3  22       95.64       66.10     26.37 o
   8   3  22       74.50      109.29     27.19 o
   9   3  22       28.38       35.65     26.07 o
  10   3  22        0.07       21.65     26.58 o
  11   3  22       36.10       21.72     26.79 o
  12   3  22       34.59       47.72     27.14 o
  13   3  22       20.98       31.63     27.27 o
   2   0  23       15.85       33.45     15.76 o
   4   0  23      206.41      182.14     24.43 o
   6   0  23      129.36       99.92     23.02 o
   8   0  23      460.63      573.45     27.07 o
  10   0  23      254.84      269.67     26.28 o
  12   0  23      293.42      372.83     26.24 o
  14   0  23      188.87      182.59     23.81 o
  16   0  23      156.47      177.54     24.74 o
  18   0  23       12.59       14.63     23.19 o
  20   0  23       58.56       34.94     23.79 o
  22   0  23       12.29        5.26     23.83 o
   1   1  23      111.18       71.49     17.61 o
   2   1  23       99.82       69.43     17.55 o
   3   1  23       96.26       82.47     17.93 o
   4   1  23      170.63      179.18     27.04 o
   5   1  23       70.99       77.02     24.95 o
   6   1  23        1.54       12.49     24.27 o
   7   1  23       87.82      118.96     25.79 o
   8   1  23       87.79       98.54     25.42 o
   9   1  23       68.90      121.04     26.15 o
  10   1  23       25.06       23.33     24.49 o
  11   1  23       84.46      130.12     25.75 o
  12   1  23      133.51      187.78     26.84 o
  13   1  23        8.68       57.00     24.64 o
  14   1  23      190.13      188.04     25.86 o
  15   1  23       27.10       69.63     24.66 o
  16   1  23       75.60       93.46     24.90 o
  17   1  23       39.83       54.56     25.09 o
  18   1  23       83.31      106.74     26.08 o
  19   1  23       95.46      116.74     25.87 o
  20   1  23       22.15       47.77     24.85 o
   1   2  23      119.77      124.68     18.21 o
   2   2  23       33.89       20.68     18.83 o
   3   2  23      106.56      116.63     22.18 o
   4   2  23      105.97      112.75     25.72 o
   5   2  23       17.01        0.69     25.38 o
   6   2  23       15.69        8.50     25.00 o
   7   2  23       54.15       49.62     25.80 o
   8   2  23        4.54       13.40     25.66 o
   9   2  23       77.40       61.60     26.89 o
  10   2  23        1.43       19.55     25.76 o
  11   2  23       10.37       -4.45     26.01 o
  12   2  23       81.45       55.70     26.61 o
  13   2  23       56.57       67.25     26.11 o
  14   2  23        3.75       34.61     25.29 o
  15   2  23       42.89       83.89     26.31 o
  16   2  23      190.83      256.60     28.53 o
   1   3  23       27.95       32.86     18.02 o
   2   3  23       24.99        4.42     17.77 o
   3   3  23       18.73        9.22     17.97 o
   4   3  23        3.99        5.41     25.70 o
   5   3  23       27.32       18.22     26.26 o
   6   3  23        1.11       10.41     26.47 o
   7   3  23       35.92       21.78     26.04 o
   8   3  23        1.95      -11.57     26.51 o
   9   3  23       34.36       35.01     26.81 o
   0   0  24      258.47      231.78     24.37 o
   2   0  24       75.69       34.53     23.02 o
   4   0  24        4.74      -22.98     22.98 o
   6   0  24      195.32      183.19     25.30 o
   8   0  24       15.99       15.14     24.02 o
  10   0  24      443.10      487.84     28.22 o
  12   0  24       83.67      112.55     24.60 o
  14   0  24       26.53       48.48     23.83 o
  16   0  24      171.28      228.08     25.21 o
  18   0  24      105.56      131.02     24.48 o
  20   0  24        4.99       -4.73     23.94 o
   0   1  24      259.91      255.98     26.07 o
   1   1  24       11.62        7.40     17.27 o
   2   1  24       19.58      -15.93     17.11 o
   3   1  24       10.18       -4.74     24.58 o
   4   1  24        2.59      -23.96     23.96 o
   5   1  24       10.36       15.77     24.33 o
   6   1  24      247.64      215.54     26.57 o
   7   1  24       12.36       21.47     24.40 o
   8   1  24       21.63       48.98     25.05 o
   9   1  24      118.86      124.35     25.95 o
  10   1  24        9.55        3.64     25.49 o
  11   1  24       23.08        7.81     25.99 o
  12   1  24       45.13       51.44     25.27 o
  13   1  24        7.17       22.99     24.99 o
  14   1  24        3.50       44.18     24.54 o
  15   1  24       93.70      125.20     25.59 o
  16   1  24       25.94       49.50     25.34 o
  17   1  24        5.89       16.86     25.30 o
  18   1  24       51.55       52.34     25.48 o
   0   2  24       80.18       47.10     25.57 o
   1   2  24        4.61      -10.68     17.76 o
   2   2  24       22.99       35.35     17.99 o
   3   2  24       71.20       85.59     18.49 o
   4   2  24        8.00       32.52     25.95 o
   5   2  24      126.69      149.62     27.50 o
   6   2  24      126.17      121.91     26.98 o
   7   2  24        5.56       36.46     26.11 o
   8   2  24       94.21      112.24     26.91 o
   9   2  24       89.05       88.44     27.42 o
  10   2  24        4.93       -7.47     26.04 o
  11   2  24       51.98       47.97     27.12 o
  12   2  24       45.08       29.13     26.22 o
  13   2  24        1.80      -16.55     27.30 o
   2   0  25      117.34       94.22     24.02 o
   4   0  25      107.35       85.05     23.73 o
   6   0  25       44.22       31.34     23.28 o
   8   0  25        1.33       -5.85     23.34 o
  10   0  25        7.93        0.96     23.13 o
  12   0  25       14.98       13.44     24.30 o
  14   0  25        7.59       -9.89     24.77 o
  16   0  25      150.51      230.56     26.08 o
  18   0  25      101.99      109.56     24.42 o
   1   1  25       64.67       37.28     17.88 o
   2   1  25       43.75       38.16     17.68 o
   3   1  25      139.49      158.47     26.58 o
   4   1  25       13.69      -10.90     25.29 o
   5   1  25        4.44        2.18     25.39 o
   6   1  25        3.75        0.33     25.34 o
   7   1  25        9.49       27.28     25.50 o
   8   1  25       92.79       88.91     25.29 o
   9   1  25       11.08       18.29     25.27 o
  10   1  25      176.99      179.14     27.10 o
  11   1  25        9.55       13.02     25.42 o
  12   1  25        6.21       -8.74     26.24 o
  13   1  25       26.52       17.09     25.54 o
  14   1  25        6.46       -4.54     26.07 o
  15   1  25       18.82       30.91     25.36 o
   1   2  25        7.50        2.30     18.25 o
   2   2  25       34.03       22.27     18.00 o
   3   2  25       22.24       27.48     25.89 o
   4   2  25       73.71       67.87     25.90 o
   5   2  25        7.64       10.29     26.27 o
   6   2  25       58.89       62.95     26.77 o
   7   2  25       34.52       18.09     26.64 o
   8   2  25        8.63      -12.18     26.14 o
   0   0  26      152.43       90.67     23.93 o
   2   0  26       34.84        8.59     23.39 o
   4   0  26       16.25        2.53     23.17 o
   6   0  26      194.75      272.73     26.39 o
   8   0  26      128.87      143.05     25.31 o
  10   0  26      184.50      230.50     26.47 o
  12   0  26      245.07      172.66     26.47 o
  14   0  26       38.60       10.68     24.77 o
  16   0  26       52.49       22.33     24.99 o
   0   1  26      152.07      201.48     26.88 o
   1   1  26       44.87       56.10     18.20 o
   2   1  26       10.26       -0.76     25.29 o
   3   1  26       61.30       52.16     25.41 o
   4   1  26        2.00      -14.19     25.31 o
   5   1  26        1.27      -25.94     25.94 o
   6   1  26      155.14      182.87     27.30 o
   7   1  26       11.58       33.78     26.21 o
   8   1  26       40.91       26.89     25.73 o
   9   1  26        6.79       -0.35     25.57 o
  10   1  26        5.21      -11.01     26.12 o
  11   1  26       70.44       38.42     26.89 o
   2   0  27       32.80       31.68     24.86 o
   4   0  27       13.24        6.42     24.49 o
   6   0  27       19.18       23.45     25.20 o
   8   0  27       74.24       90.78     25.43 o
  10   0  27       43.98       21.64     25.22 o
  12   0  27        4.79       -3.46     25.91 o
   1   1  27      100.61      137.17     19.44 o
   2   1  27       47.06       85.73     26.89 o
   3   1  27       12.14       20.02     26.52 o
   4   1  27       98.22       88.08     25.83 o
   2   0  28       60.61       69.76     25.20 o
   4   0  28      106.47      124.28     26.12 o
   6   0  28      147.25      151.93     25.88 o
 
